# Supplementary material for: Interleukin‐6 initiates muscle‐ and adipose tissue wasting in a novel C57BL/6 model of cancer‐associated cachexia
Source: J Cachexia Sarcopenia Muscle. 2022 Nov 9;14(1):93–107. doi: 10.1002/jcsm.13109 (PMC9891934; doi:10.1002/jcsm.13109)
Supplement: Supplementary file 3 — Table S2. FPKM of tumor transcriptomic analyses [file JCSM-14-93-s003.xlsx]

## Sheet: CHX207 day9
gene_id	gene_short_name	locus	transcript_ids	ensembl_gene_ids	ensembl_transcript_ids	CHX207_d9_1	CHX207 _d9_2	CHX207_d9_3	CHX207_d9_4	CHX207_d9_5	MCA207_d9_1	MCA207_d9_2	MCA207_d9_3	MCA207_d9_4	MCA207_d9_5
XLOC_000001	4933401J01Rik	chr1:3073252-3074322	TCONS_00000001	ENSMUSG00000102693	ENSMUST00000193812	0	0	0	0	0	0	0	0	0	0
XLOC_000002	Gm26206	chr1:3102015-3102125	TCONS_00000002	ENSMUSG00000064842	ENSMUST00000082908	0	0	0	0	0	0	0	0	0	0
XLOC_000003	Gm18956	chr1:3214481-3671498	TCONS_00000003	ENSMUSG00000102851	ENSMUST00000192857	0	0	0	0	0	0	0	0	0	0
XLOC_000004	Gm1992	chr1:3214481-3671498	TCONS_00000004	ENSMUSG00000089699	ENSMUST00000161581	0	0	0	0	0	0	0	0	0	0
XLOC_000005	Gm7341	chr1:3214481-3671498	TCONS_00000005	ENSMUSG00000103147	ENSMUST00000192183	0	0	0	0	0	0	0	0	0	0
XLOC_000006	Gm10568	chr1:3680154-3681788	TCONS_00000006	ENSMUSG00000102348	ENSMUST00000193244	0	0	0	0	0	0	0	0	0	0
XLOC_000007	Gm38385	chr1:3752009-3754360	TCONS_00000007	ENSMUSG00000102592	ENSMUST00000194454	0	0	0	0	0	0	0	0	0	0
XLOC_000008	Gm37587	chr1:4497473-4499558	TCONS_00000008	ENSMUSG00000104238	ENSMUST00000194935	0	0	0	0	0	0	0	0	0	0
XLOC_000009	Gm7357	chr1:4522904-4526737	TCONS_00000009	ENSMUSG00000102269	ENSMUST00000195361	0	0	0	0	0.0149416	0	0	0.0105222	0	0
XLOC_000010	Gm22307	chr1:4529016-4529123	TCONS_00000010	ENSMUSG00000096126	ENSMUST00000180019	17989	0	0	0	0	0	0	0	0	0
XLOC_000011	Gm7369	chr1:4610470-4611406	TCONS_00000011	ENSMUSG00000102735	ENSMUST00000192738	0	0.0452571	0	0	0.0542695	0	0.0487297	0	0	0.029544
XLOC_000012	Gm6123	chr1:4771130-4772199	TCONS_00000012	ENSMUSG00000103922	ENSMUST00000193658	0.0433243	0	0	0.0350113	0	0.0633601	0.0600333	0.0386111	0	0
XLOC_000013	Gm37988,Lypla1,Tcea1	chr1:4807822-4897909	TCONS_00000013,TCONS_00000014,TCONS_00000015,TCONS_00000016,TCONS_00000017,TCONS_00000018,TCONS_00000019,TCONS_00000020,TCONS_00000021,TCONS_00000022,TCONS_00000023,TCONS_00000024	ENSMUSG00000025903,ENSMUSG00000033813,ENSMUSG00000104217	ENSMUST00000027036,ENSMUST00000081551,ENSMUST00000115529,ENSMUST00000119612,ENSMUST00000150971,ENSMUST00000155020,ENSMUST00000165720	968149	141053	104242	911833	108337	101687	123852	105456	877244	994857
XLOC_000014	NA	chr1:4907186-4907736	TCONS_00000025	NA	NA	0.0595002	0.299813	0.375299	0.276768	0.473131	0.0977905	0	0.141938	0	0.0502217
XLOC_000015	Gm16041	chr1:4908655-5162529	TCONS_00000026	ENSMUSG00000085623	ENSMUST00000144339	0.0304649	0.125199	0.0964523	0.0122848	0.0464976	0.0221214	0.0546845	0.0635215	0.0453853	0.0570471
XLOC_000016	Gm17101	chr1:4908655-5162529	TCONS_00000027	ENSMUSG00000091665	ENSMUST00000169520	0	0	0	0	0	0	0	0	0	0
XLOC_000017	Atp6v1h	chr1:4908655-5162529	TCONS_00000028,TCONS_00000029,TCONS_00000030,TCONS_00000031,TCONS_00000032,TCONS_00000033	ENSMUSG00000033793	ENSMUST00000044369,ENSMUST00000192698,ENSMUST00000192847	252959	320456	310276	266379	283439	299463	366463	326228	292585	314595
XLOC_000018	Gm37567	chr1:5307738-5310017	TCONS_00000034	ENSMUSG00000104046	ENSMUST00000193241	52884	757054	765654	544352	764369	604395	698227	786813	569311	694289
XLOC_000019	Gm38264	chr1:5403546-5405578	TCONS_00000035	ENSMUSG00000102907	ENSMUST00000194850	0	0	0	0	0	0	0	0	0	0
XLOC_000020	Oprk1	chr1:5588492-5606131	TCONS_00000036,TCONS_00000037,TCONS_00000038,TCONS_00000039	ENSMUSG00000025905	ENSMUST00000027038,ENSMUST00000160339,ENSMUST00000160777	0	0	0	0	0	0	0	0	0	0
XLOC_000021	Rb1cc1	chr1:6209865-6276648	TCONS_00000040,TCONS_00000041,TCONS_00000042,TCONS_00000043,TCONS_00000044,TCONS_00000045	ENSMUSG00000025907	ENSMUST00000027040	874987	107063	103201	860611	122655	88251	148582	11092	106545	111076
XLOC_000022	Fam150a	chr1:6359217-6394731	TCONS_00000046	ENSMUSG00000087247	ENSMUST00000133144	0	0	0	0	0	0	0.0764467	0	0.0563253	0.173519
XLOC_000023	Gm2147	chr1:6359217-6394731	TCONS_00000047	ENSMUSG00000103355	ENSMUST00000193588	0	0	0	0	0	0	0	0	0	0.0441899
XLOC_000024	St18	chr1:6487230-6860940	TCONS_00000048,TCONS_00000049,TCONS_00000050,TCONS_00000051,TCONS_00000052,TCONS_00000053,TCONS_00000054,TCONS_00000055,TCONS_00000056	ENSMUSG00000033740	ENSMUST00000043578,ENSMUST00000131494,ENSMUST00000140079,ENSMUST00000150761,ENSMUST00000151281,ENSMUST00000163727	0.037724	0.0967728	0.0831449	0.0543671	0.0372581	0.152815	0.247851	0.082693	0.261354	0.159932
XLOC_000025	Gm7449	chr1:6910559-6911222	TCONS_00000057	ENSMUSG00000104385	ENSMUST00000194393	0.0619562	0	0	0	0	0	0	0	0	0
XLOC_000026	Gm37108	chr1:6916558-6923588	TCONS_00000058	ENSMUSG00000102135	ENSMUST00000194605	0.648029	141173	222623	145154	111359	146619	118264	106642	158646	156401
XLOC_000027	Gm37275	chr1:6929758-6929788	TCONS_00000059	ENSMUSG00000103282	ENSMUST00000191703	0	0	0	0	0	0	0	0	0	0
XLOC_000028	Gm37225	chr1:6998216-6998541	TCONS_00000060	ENSMUSG00000102534	ENSMUST00000193423	0	0	0	0	0	0	0	0	0	0
XLOC_000029	Gm37489	chr1:7013761-7013920	TCONS_00000061	ENSMUSG00000102213	ENSMUST00000191883	0	0	0	0	0	0	0	0	0	0
XLOC_000030	Gm5694	chr1:7026204-7056954	TCONS_00000062,TCONS_00000063,TCONS_00000064	ENSMUSG00000103629	ENSMUST00000195648	574245	912399	883947	847709	86396	233386	384218	232394	241426	229981
XLOC_000031	NA	chr1:7026204-7056954	TCONS_00000065	NA	NA	0.303062	0.436273	0.429389	0.460697	0.607876	0.120557	0.271299	0.156528	0.140388	0.187904
XLOC_000032	NA	chr1:7026204-7056954	TCONS_00000066	NA	NA	0.28273	0.564658	0.517319	0.420217	0.738575	0.0667587	0.46858	0.118916	0.101854	0.198348
XLOC_000033	Gm5694	chr1:7026204-7056954	TCONS_00000067	ENSMUSG00000103629	ENSMUST00000195648	0.764609	0.745493	0.385535	0.982097	181638	0.379469	0.309357	0.143122	0.457215	0.118221
XLOC_000034	Pcmtd1	chr1:7088919-7173628	TCONS_00000068,TCONS_00000069,TCONS_00000070,TCONS_00000071,TCONS_00000074	ENSMUSG00000051285	ENSMUST00000061280	64841	10033	807151	680793	917537	767067	151595	862256	107741	894716
XLOC_000035	Gm38372	chr1:7088919-7173628	TCONS_00000072,TCONS_00000073	ENSMUSG00000103509	ENSMUST00000194854	0.565842	0.792141	0.914128	0.754999	0.798067	0.816472	264448	125294	176487	11782
XLOC_000036	Gm9826	chr1:7177738-7179037	TCONS_00000075	ENSMUSG00000048538	ENSMUST00000029124	0.137909	0	0.193487	0.0840968	0	0	0.115028	0.0288113	0	0.0218317
XLOC_000037	Gm23274	chr1:7265802-7265932	TCONS_00000076	ENSMUSG00000077244	ENSMUST00000104056	0	0	0	0	0	0	0	0	0	0
XLOC_000038	Gm19002	chr1:7315450-7316462	TCONS_00000077	ENSMUSG00000102768	ENSMUST00000192649	0	0	0	0	0	0	0	0	0	0
XLOC_000039	Gm18984	chr1:7410678-7411993	TCONS_00000078	ENSMUSG00000103498	ENSMUST00000193998	0	0	0	0	0	0	0	0	0	0
XLOC_000040	Gm30414	chr1:7497967-7518149	TCONS_00000079	ENSMUSG00000103067	ENSMUST00000194886	0.172949	0.171236	0.197269	0.195237	0.224182	0.247116	0.292787	0.177713	0.0974127	0.203846
XLOC_000041	Gm37791	chr1:7591645-7591931	TCONS_00000080	ENSMUSG00000102320	ENSMUST00000195081	0	0	0	0	0	0	0	0	0	0
XLOC_000042	Gm7470	chr1:7597378-7599473	TCONS_00000081	ENSMUSG00000104226	ENSMUST00000194219	0	0	0	0	0	0	0	0	0	0
XLOC_000043	Rps2-ps2	chr1:7664080-7664961	TCONS_00000082	ENSMUSG00000103903	ENSMUST00000194305	0	0	0	0	0	0	0	0	0.112013	0
XLOC_000044	Gm24276,Gm36964	chr1:8361474-9299238	TCONS_00000083,TCONS_00000084,TCONS_00000085	ENSMUSG00000076135,ENSMUSG00000103933	ENSMUST00000102181,ENSMUST00000191876	129411	104862	130689	136562	120765	900733	141326	604044	197216	597495
XLOC_000045	Gm7445	chr1:8361474-9299238	TCONS_00000086,TCONS_00000087	ENSMUSG00000104504	ENSMUST00000192115	0	0	0	0	0	0	0	0	0	0
XLOC_000046	Gm37143	chr1:8361474-9299238	TCONS_00000088,TCONS_00000089	ENSMUSG00000102871	ENSMUST00000195180	0	0	0	0	0	0	0	0	0	0
XLOC_000047	Gm7512	chr1:9450578-9451748	TCONS_00000090	ENSMUSG00000102272	ENSMUST00000195217	0	0	0	0	0	0	0	0	0	0.0219898
XLOC_000048	Gm24765	chr1:9458669-9458772	TCONS_00000091	ENSMUSG00000065625	ENSMUST00000083691	0	0	0	0	0	0	0	0	0	0
XLOC_000049	Rrs1	chr1:9545407-9547455	TCONS_00000092	ENSMUSG00000061024	ENSMUST00000072079	469575	356013	400585	468871	414338	42539	257527	391748	347962	362616
XLOC_000050	Adhfe1	chr1:9547947-9631231	TCONS_00000093,TCONS_00000094,TCONS_00000095	ENSMUSG00000025911	ENSMUST00000144177	0.642963	0.821269	0.632993	0.861128	0.827151	0.277741	0.242112	0.335921	0.259507	0.355638
XLOC_000051	Gm6161	chr1:9547947-9631231	TCONS_00000096	ENSMUSG00000081441	ENSMUST00000121942	0.131195	0.142133	0.034327	0.0447219	0.0394634	0.154013	0.0391649	0.071157	0.031344	0.105527
XLOC_000052	3110035E14Rik	chr1:9547947-9631231	TCONS_00000097	ENSMUSG00000067879	ENSMUST00000088666	0.0692889	0.0454342	0	0.050743	0.0547755	0	0	0	0	0.0073002
XLOC_000053	1700034P13Rik	chr1:9718621-9791924	TCONS_00000098,TCONS_00000099,TCONS_00000100,TCONS_00000101	ENSMUSG00000097893	ENSMUST00000181358,ENSMUST00000189431,ENSMUST00000207445	176348	161988	195247	265439	113298	18899	172989	202654	189244	168797
XLOC_000054	Sgk3	chr1:9798106-9900848	TCONS_00000102,TCONS_00000103,TCONS_00000104,TCONS_00000105,TCONS_00000106	ENSMUSG00000025915	ENSMUST00000097826,ENSMUST00000166384,ENSMUST00000168907,ENSMUST00000171265	223537	339895	294903	234928	201357	369426	506524	553316	336521	447902
XLOC_000055	Mcmdc2	chr1:9908637-9944124	TCONS_00000107,TCONS_00000108,TCONS_00000109,TCONS_00000110,TCONS_00000111,TCONS_00000112,TCONS_00000113,TCONS_00000114,TCONS_00000115,TCONS_00000116,TCONS_00000117	ENSMUSG00000046101	ENSMUST00000052843,ENSMUST00000118098,ENSMUST00000125294,ENSMUST00000140948,ENSMUST00000171802	0.1434	0.327424	0.188991	0.173517	0.115539	0.102425	0.428375	0.163101	0.169775	0.114565
XLOC_000056	E330040D14Rik	chr1:9960162-10009136	TCONS_00000118	ENSMUSG00000104025	ENSMUST00000192299	0.390157	0.0952602	0.0964614	0.0998822	0.14731	0.317844	0.399808	0.242634	0.267768	0.237945
XLOC_000057	Gm15818	chr1:9960162-10009136	TCONS_00000119	ENSMUSG00000087199	ENSMUST00000134692	0	0	0.100215	0.0677751	0	0	0	0	0	0
XLOC_000058	Cspp1	chr1:10038132-10136768	TCONS_00000120,TCONS_00000121,TCONS_00000122,TCONS_00000123,TCONS_00000124,TCONS_00000125,TCONS_00000126,TCONS_00000127,TCONS_00000128,TCONS_00000129,TCONS_00000130,TCONS_00000131,TCONS_00000132,TCONS_00000133,TCONS_00000134,TCONS_00000135,TCONS_00000136,TCONS_00000137,TCONS_00000138	ENSMUSG00000056763	ENSMUST00000071087,ENSMUST00000117415,ENSMUST00000118263,ENSMUST00000119714,ENSMUST00000122156,ENSMUST00000186294	433315	596196	649789	511732	667002	434798	50042	485814	482952	533192
XLOC_000059	Gm26348	chr1:10137524-10232670	TCONS_00000139	ENSMUSG00000088153	ENSMUST00000157528	270365	26317	14708	154439	317655	181013	180679	0.571607	139207	0.819743
XLOC_000060	Gm15603	chr1:10324726-10719945	TCONS_00000140	ENSMUSG00000081417	ENSMUST00000119252	0	0	0	0	0	0	0	0	0	0
XLOC_000061	Gm5522	chr1:10805280-10806522	TCONS_00000141	ENSMUSG00000100212	ENSMUST00000189483	0	0	0	0	0	0	0	0.0333858	0	0
XLOC_000062	Gm28659	chr1:10868687-10869446	TCONS_00000142	ENSMUSG00000100648	ENSMUST00000188013	0.496551	0.495979	0.276264	0.612185	0.453324	0.0893149	0.223997	0.46026	0.377968	0.462642
XLOC_000063	NA	chr1:10880872-10882185	TCONS_00000143	NA	NA	107666	0	217213	190491	592798	206755	0	150107	129841	483095
XLOC_000064	Gm22963	chr1:10921669-10921760	TCONS_00000144	ENSMUSG00000088585	ENSMUST00000157960	0	0	0	0	0	0	0	0	0	0
XLOC_000065	Prex2	chr1:10993464-11303681	TCONS_00000145,TCONS_00000146	ENSMUSG00000048960	ENSMUST00000027056	122077	144583	137426	0.947814	14283	102132	109549	127203	117082	128797
XLOC_000066	A830018L16Rik	chr1:11414104-11975901	TCONS_00000147,TCONS_00000148,TCONS_00000149,TCONS_00000150,TCONS_00000151	ENSMUSG00000057715	ENSMUST00000048613,ENSMUST00000135014,ENSMUST00000137824,ENSMUST00000171690,ENSMUST00000179089	0.0171643	0.0203007	0.0308666	0.0157181	0	0	0.0222496	0.029184	0.0136967	0.0346646
XLOC_000067	Gm38178	chr1:11414104-11975901	TCONS_00000152	ENSMUSG00000103825	ENSMUST00000194502	0.0262577	0	0.0377548	0.041713	0.07663	0.0205453	0.11939	0.0289663	0.047564	0.116844
XLOC_000068	Gm38069	chr1:11414104-11975901	TCONS_00000153	ENSMUSG00000103561	ENSMUST00000195360	0.0115134	0.0214081	0.0384115	0.0104006	0	0	0.0246794	0.0142001	0.0154286	0.011552
XLOC_000069	Gm7560	chr1:12120959-12121832	TCONS_00000154	ENSMUSG00000101610	ENSMUST00000187748	0.154747	0.0639686	0	0.0392534	0	0	0	0.0885166	0.0557535	0.0330125
XLOC_000070	Gm22633	chr1:12374935-12375042	TCONS_00000155	ENSMUSG00000093864	ENSMUST00000179834	0	0	0	0	0	0	0	0	0	0
XLOC_000071	Mir6341	chr1:12425985-12426106	TCONS_00000156	ENSMUSG00000098555	ENSMUST00000183490	0	0	0	0	0	0	0	0	0	0
XLOC_000072	Gm2383	chr1:12565576-12566383	TCONS_00000157	ENSMUSG00000097628	ENSMUST00000181461	0.679194	0.8858	0.920918	0.669588	0.336007	0.410696	0.337372	0.733488	0.631247	0.463704
XLOC_000073	Gm6216	chr1:12655866-12656553	TCONS_00000158	ENSMUSG00000098163	ENSMUST00000182390	0	0	0	0	0	0	0	0	0	0
XLOC_000074	Gm17644	chr1:12667562-12673090	TCONS_00000159	ENSMUSG00000097171	ENSMUST00000181272	0.0101685	0.0161771	0	0.0332107	0.0267527	0	0.0178753	0	0.0365319	0.0141761
XLOC_000075	Sulf1	chr1:12692265-12861192	TCONS_00000160,TCONS_00000161,TCONS_00000162,TCONS_00000163,TCONS_00000164,TCONS_00000165,TCONS_00000166	ENSMUSG00000016918	ENSMUST00000088585,ENSMUST00000177608,ENSMUST00000180062,ENSMUST00000186051	435064	346659	507453	360961	526971	32576	431202	45016	434464	51162
XLOC_000076	Gm5250	chr1:13062024-13062345	TCONS_00000167	ENSMUSG00000069620	ENSMUST00000059065	0	0	0	0	0	0	0	0	0	0
XLOC_000077	Gm29283	chr1:13068837-13078662	TCONS_00000168	ENSMUSG00000099498	ENSMUST00000187394	0	0	0	0	0	0	0	0	0	0
XLOC_000078	Gm27881	chr1:13139097-13374166	TCONS_00000169	ENSMUSG00000099183	ENSMUST00000183805	0	0	0	0	0	0	0	0	0	0
XLOC_000079	Gm29570	chr1:13376069-13388413	TCONS_00000170	ENSMUSG00000101476	ENSMUST00000185813	0	0	0	0	0	0	0	0	0	0
XLOC_000080	Xkr9	chr1:13668770-13701723	TCONS_00000171	ENSMUSG00000067813	ENSMUST00000088542	0	0	0.0282139	0.0159533	0	0.0304761	0.046644	0.0216163	0.0241892	0.0452036
XLOC_000081	Gm25491	chr1:13932377-13932685	TCONS_00000172	ENSMUSG00000089358	ENSMUST00000158733	0	0	0	0	0	0	0	0	0	0
XLOC_000082	Gm22616	chr1:14168953-14310235	TCONS_00000173	ENSMUSG00000095853	ENSMUST00000179783	0	0	0	0	0	0	0	0	0	0
XLOC_000083	Gm9947	chr1:14752936-14776931	TCONS_00000174,TCONS_00000175,TCONS_00000176	ENSMUSG00000054493	ENSMUST00000067599,ENSMUST00000187401	0.0625353	0	0	0.0259915	0	0	0	0	0	0.00746215
XLOC_000084	Gm37412	chr1:14788644-14792965	TCONS_00000177	ENSMUSG00000103492	ENSMUST00000194866	0	0.013236	0	0.00583602	0.0108018	0	0	0.00754753	0	0.0177281
XLOC_000085	Rpl5-ps1	chr1:14865071-14865965	TCONS_00000178	ENSMUSG00000082193	ENSMUST00000121367	132474	196552	174147	137779	147336	2278	114835	162641	100901	241918
XLOC_000086	Kcnb2	chr1:15287253-15723750	TCONS_00000179,TCONS_00000180,TCONS_00000181	ENSMUSG00000092083	ENSMUST00000170146,ENSMUST00000175681	0.00204662	0	0.0102407	0.00347842	0.00314526	0	0	0	0	0.00515986
XLOC_000087	Gm38116	chr1:15287253-15723750	TCONS_00000182	ENSMUSG00000102937	ENSMUST00000193873	0	0	0	0	0	0	0	0	0	0
XLOC_000088	Gm37138	chr1:15287253-15723750	TCONS_00000183	ENSMUSG00000104149	ENSMUST00000194564	0.856867	142415	122324	112083	115941	0.927586	145582	0.898408	119713	0.824047
XLOC_000089	Gm25168	chr1:15757831-15757963	TCONS_00000184	ENSMUSG00000077377	ENSMUST00000104189	0	0	0	0	0	0	0	0	0	0
XLOC_000090	Gm28669	chr1:15760760-15760860	TCONS_00000185	ENSMUSG00000100814	ENSMUST00000188400	0	0	0	0	0	0	0	0	0	0
XLOC_000091	Terf1	chr1:15805601-15844799	TCONS_00000186,TCONS_00000187,TCONS_00000188,TCONS_00000189,TCONS_00000190	ENSMUSG00000025925	ENSMUST00000027057,ENSMUST00000188371	169557	195166	219055	193374	216967	192612	179413	217304	181167	20358
XLOC_000092	Gm37509	chr1:15853330-15892722	TCONS_00000191,TCONS_00000192	ENSMUSG00000104379	ENSMUST00000194867	0.00989245	0.0523493	0.0273067	0.00836937	0	0.0454854	0	0.0206321	0.0122281	0.0157138
XLOC_000093	Gm23259	chr1:15853330-15892722	TCONS_00000193,TCONS_00000194	ENSMUSG00000088943	ENSMUST00000158318	0	0	0	0	0	0	0	0	0	0
XLOC_000094	Gm7634	chr1:16053334-16053887	TCONS_00000195	ENSMUSG00000100652	ENSMUST00000185778	0.436433	0.64538	0.1922	0.173199	0.194631	0	0.234055	0.355678	0.332957	0.273667
XLOC_000095	Rdh10	chr1:16105342-16134366	TCONS_00000196,TCONS_00000197	ENSMUSG00000025921	ENSMUST00000027053	10055	106464	854809	952915	801989	863966	134974	795043	113565	768718
XLOC_000096	Gm28095	chr1:16228505-16520112	TCONS_00000198	ENSMUSG00000100868	ENSMUST00000186343	0	0	0	0	0	0	0.0395197	0.0461447	0.0617635	0.0343939
XLOC_000097	Gm7568	chr1:16228505-16520112	TCONS_00000199,TCONS_00000200	ENSMUSG00000089982	ENSMUST00000160446,ENSMUST00000161626	0	0	0	0	0	0.0707995	0	0	0.114613	0
XLOC_000098	Gm38342	chr1:16568831-16621539	TCONS_00000201	ENSMUSG00000102457	ENSMUST00000195710	0	0	0	0	0.0157908	0	0.0345211	0.0119593	0.0153712	0.0250445
XLOC_000099	D030040B21Rik	chr1:16657551-16662278	TCONS_00000202	ENSMUSG00000097744	ENSMUST00000181371	0.146966	0.125328	0.0979842	0.110723	0.0804709	0.144961	0.114969	0.0756302	0.148084	0.0866126
XLOC_000100	Tmem70	chr1:16665206-16678329	TCONS_00000203,TCONS_00000204,TCONS_00000205	ENSMUSG00000025940	ENSMUST00000065373,ENSMUST00000177501	301631	414622	329427	298014	29933	278956	350274	270432	277612	300408
XLOC_000101	Ly96	chr1:16688368-16709984	TCONS_00000206,TCONS_00000207,TCONS_00000208,TCONS_00000209,TCONS_00000210	ENSMUSG00000025779	ENSMUST00000026881,ENSMUST00000190366	911673	12705	937589	742971	839517	2024-10-01	137733	910605	959812	871023
XLOC_000102	Gm28376	chr1:16898184-17097889	TCONS_00000211	ENSMUSG00000101640	ENSMUST00000186604	0	0	0	0	0	0	0	0	0	0
XLOC_000103	4921511E07Rik	chr1:16898184-17097889	TCONS_00000212	ENSMUSG00000104133	ENSMUST00000194790	0	0	0	0	0	0	0	0	0	0
XLOC_000104	Gm28783	chr1:17124746-17128956	TCONS_00000213	ENSMUSG00000100110	ENSMUST00000188872	0	0	0	0	0	0	0	0	0	0
XLOC_000105	Gdap1	chr1:17145361-17164271	TCONS_00000214	ENSMUSG00000025777	ENSMUST00000026879	0.00776047	0.0129293	0.021322	0	0	0.0912942	0.0143136	0.0238875	0.0185586	0.0432665
XLOC_000106	Gm28784	chr1:17168402-17173103	TCONS_00000215	ENSMUSG00000099899	ENSMUST00000187817	0	0	0	0	0	0	0	0	0	0
XLOC_000107	Gm5251	chr1:17394957-17395429	TCONS_00000216	ENSMUSG00000100398	ENSMUST00000188959	0	0	0	0	0	0	0.153807	0.113428	0	0.0878377
XLOC_000108	Gm25166	chr1:17520000-17520111	TCONS_00000217	ENSMUSG00000089534	ENSMUST00000158909	0	0	0	0	0	0	0	0	0	0
XLOC_000109	Pi15	chr1:17601887-17641081	TCONS_00000218,TCONS_00000219,TCONS_00000220	ENSMUSG00000067780	ENSMUST00000088476	702448	100075	102081	811054	113564	742027	921827	780137	502054	647619
XLOC_000110	Crispld1	chr1:17676026-17805417	TCONS_00000221,TCONS_00000222,TCONS_00000223,TCONS_00000224	ENSMUSG00000025776	ENSMUST00000095075,ENSMUST00000159958	0.0609388	0.226657	0.161184	0.120582	0.158777	0.690752	0.443523	0.641649	0.337162	0.472202
XLOC_000111	Gm7690	chr1:17947040-17948439	TCONS_00000225	ENSMUSG00000100554	ENSMUST00000190885	0.0257619	0.0433156	0	0	0	0	0	0	0.0317912	0
XLOC_000112	Gm17969	chr1:17993009-18059056	TCONS_00000226	ENSMUSG00000099591	ENSMUST00000185706	0	0	0	0	0	0	0	0	0	0
XLOC_000113	Gm29006	chr1:18307983-18313686	TCONS_00000227	ENSMUSG00000101738	ENSMUST00000187966	0	0	0	0	0	0	0	0	0	0
XLOC_000114	Gm5252	chr1:18708427-18709336	TCONS_00000228	ENSMUSG00000101306	ENSMUST00000189030	0	0	0	0	0	0	0	0	0	0
XLOC_000115	Gm28343	chr1:19037265-19037377	TCONS_00000229	ENSMUSG00000101644	ENSMUST00000185386	0	0	0	0	0	0	0	0	0	0
XLOC_000116	Gm28344	chr1:19062856-19063135	TCONS_00000230	ENSMUSG00000099433	ENSMUST00000185704	0	0	0	0	0	0	0	0	0	0
XLOC_000117	Tfap2d	chr1:19063299-19166346	TCONS_00000231	ENSMUSG00000042596	ENSMUST00000037294	0	0	0	0	0	0	0	0	0	0
XLOC_000118	Tfap2b	chr1:19208913-19238576	TCONS_00000232,TCONS_00000233,TCONS_00000234,TCONS_00000235	ENSMUSG00000025927	ENSMUST00000027059,ENSMUST00000064976,ENSMUST00000187754	0.0231902	0.0088729	0.0149462	0.00499565	0.00772889	0.00860254	0.0369401	0.0173949	0	0
XLOC_000119	Gm28340	chr1:19242724-19243769	TCONS_00000236	ENSMUSG00000100538	ENSMUST00000189218	0	0	0	0	0	0	0	0	0	0
XLOC_000120	Gm4849	chr1:19330938-19333184	TCONS_00000237	ENSMUSG00000100204	ENSMUST00000188428	0.0170498	0	0	0.0423779	0.0449601	0.0232477	0	0.0308145	0.0407068	0.0234979
XLOC_000121	Gm38382	chr1:19614268-19616767	TCONS_00000238	ENSMUSG00000102597	ENSMUST00000193790	0	0	0	0	0	0	0	0	0	0
XLOC_000122	4930486I03Rik	chr1:20057778-20618064	TCONS_00000239	ENSMUSG00000089914	ENSMUST00000161509	0	0	0	0	0	0	0	0	0	0
XLOC_000123	Gm28653,Mir206	chr1:20671082-20684298	TCONS_00000240,TCONS_00000242,TCONS_00000243	ENSMUSG00000065559,ENSMUSG00000099906	ENSMUST00000083625,ENSMUST00000185494	0.0412691	0.106256	0.289207	0.0191336	0	0.159819	0.187469	0.451602	0.183393	0.180444
XLOC_000124	NA	chr1:20671082-20684298	TCONS_00000241	NA	NA	0.531064	0	0	0	0	0.773261	16467	251367	0.558363	327173
XLOC_000125	Il17a	chr1:20730904-20734496	TCONS_00000244	ENSMUSG00000025929	ENSMUST00000027061	0	0	0	0.0314965	0	0	0	0.036107	0	0
XLOC_000126	Gm20587	chr1:20821330-20822516	TCONS_00000245	ENSMUSG00000099714	ENSMUST00000186367	0	0	0	0	0	0	0	0	0	0
XLOC_000127	Gm28065	chr1:20836660-20839689	TCONS_00000246	ENSMUSG00000102121	ENSMUST00000185290	0	0	0	0	0	0	0	0	0	0
XLOC_000128	Paqr8	chr1:20890605-20939650	TCONS_00000247,TCONS_00000248,TCONS_00000249,TCONS_00000250,TCONS_00000251	ENSMUSG00000025931	ENSMUST00000068880,ENSMUST00000167119,ENSMUST00000187651,ENSMUST00000189400	474325	348537	349526	359133	37601	181224	221343	147686	244249	185309
XLOC_000129	Gm28064	chr1:20945710-20946914	TCONS_00000252	ENSMUSG00000100929	ENSMUST00000185639	0.052823	0	0	0	0	0	0	0	0	0
XLOC_000130	Efhc1	chr1:20951619-20990841	TCONS_00000253,TCONS_00000254	ENSMUSG00000041809	ENSMUST00000038447	105132	0.624828	0.606915	0.57911	0.697444	0.421496	0.879046	0.400486	0.746231	0.433414
XLOC_000131	Gm28287	chr1:21080113-21081748	TCONS_00000255	ENSMUSG00000099971	ENSMUST00000186612	0	0	0	0	0	0	0	0	0	0
XLOC_000132	Gm2693	chr1:21178987-21187427	TCONS_00000256	ENSMUSG00000100819	ENSMUST00000189119	0	0	0	0.0727027	0	0	0	0	0	0
XLOC_000133	Tmem14a	chr1:21218574-21230167	TCONS_00000257,TCONS_00000258	ENSMUSG00000025933	ENSMUST00000027064,ENSMUST00000027065	120073	193109	151881	129665	171174	0.659412	0.530543	0.816103	0.634392	0.705851
XLOC_000134	Gm38224	chr1:21234721-21236821	TCONS_00000259	ENSMUSG00000102633	ENSMUST00000191648	175461	249193	176304	199874	201926	176319	265255	143079	140365	200577
XLOC_000135	Gsta3	chr1:21240588-21271593	TCONS_00000260,TCONS_00000261,TCONS_00000262	ENSMUSG00000025934	ENSMUST00000027067,ENSMUST00000121676	0.0805386	0.198033	0	0.060885	0	0	0.155978	0	0	0.0182683
XLOC_000136	Gm7094	chr1:21272402-21272906	TCONS_00000263	ENSMUSG00000096375	ENSMUST00000178379	0	0	0	0	0	0	0	0	0	0
XLOC_000137	Khdc1a	chr1:21349640-21352200	TCONS_00000264	ENSMUSG00000067750	ENSMUST00000088407	0	0.0501356	0.0414129	0.089286	0.0656555	0	0.0561885	0.0460094	0	0.0117112
XLOC_000138	Gm16329	chr1:21354004-21355116	TCONS_00000265	ENSMUSG00000086194	ENSMUST00000148174	0	0	0.253323	0	0	0	0	0.185645	0.246742	0
XLOC_000139	Gm16327	chr1:21364802-21365030	TCONS_00000266	ENSMUSG00000094436	ENSMUST00000137146	0	0	0	0	0	0	0	0	0	0
XLOC_000140	Khdc1c	chr1:21368330-21370845	TCONS_00000267	ENSMUSG00000041722	ENSMUST00000070223	0	0	0	0.0375583	0	0	0	0.0304986	0.0183291	0.0232085
XLOC_000141	Gm2709	chr1:21372669-21373764	TCONS_00000268	ENSMUSG00000085507	ENSMUST00000142979	0	0	0	0	0	0	0	0	0	0
XLOC_000142	Gm16533	chr1:21379554-21379782	TCONS_00000269	ENSMUSG00000094926	ENSMUST00000140035	0	0	0	0	0	0	0	0	0	0
XLOC_000143	Khdc1b	chr1:21383555-21386373	TCONS_00000270	ENSMUSG00000085079	ENSMUST00000147615	0.0107203	0	0	0.0308441	0.0349354	0	0.0438924	0.0248795	0.0299037	0.0281595
XLOC_000144	Gm16328	chr1:21390905-21391101	TCONS_00000271	ENSMUSG00000085679	ENSMUST00000126985	0	0	0	0	0	0	162474	0	0	0.837443
XLOC_000145	Gm26580	chr1:21398402-21962530	TCONS_00000272	ENSMUSG00000097109	ENSMUST00000181002	0.0984335	0.134828	0.0209686	0.0324164	0.0436435	0.0508488	0.0653381	0.0814209	0.0659189	0.0553406
XLOC_000146	Gm28239	chr1:22237848-22238295	TCONS_00000273	ENSMUSG00000100418	ENSMUST00000190225	0	0	0	0	0	0	0	0	0	0
XLOC_000147	Gm26866	chr1:22286250-22805724	TCONS_00000274	ENSMUSG00000097642	ENSMUST00000180414	0	0	0	0	0	0	0	0	0	0
XLOC_000148	Gm24176	chr1:23245210-23245331	TCONS_00000275	ENSMUSG00000089553	ENSMUST00000158928	0	0	0	0	0	0	0	0	0	0
XLOC_000149	Mir30a	chr1:23272268-23272339	TCONS_00000276	ENSMUSG00000065405	ENSMUST00000083471	0	0	0	0	0	0	0	0	0	0
XLOC_000150	Gm27028	chr1:23291536-23291935	TCONS_00000277	ENSMUSG00000097970	ENSMUST00000182303	0.144802	0.713656	0.182536	0.129538	0.213753	0.856566	0.504056	0.145586	0.397253	0.441887
XLOC_000151	Gm29107	chr1:23293728-23294075	TCONS_00000278	ENSMUSG00000100775	ENSMUST00000190910	0	0	0	0	0	0	0	0	0.194732	0.309507
XLOC_000152	Gm7784	chr1:23479538-23480527	TCONS_00000279	ENSMUSG00000097920	ENSMUST00000180769	0.0455751	0.164966	0.0504702	0.0324983	0.108413	0	0.0567675	0.0730379	0.0425762	0.0289375
XLOC_000153	Gm28822	chr1:23574586-23596664	TCONS_00000280	ENSMUSG00000099503	ENSMUST00000191140	0	0	0	0	0	0	0	0	0	0
XLOC_000154	B3gat2	chr1:23761752-23922317	TCONS_00000281,TCONS_00000282,TCONS_00000283,TCONS_00000284	ENSMUSG00000026156	ENSMUST00000063663,ENSMUST00000140583,ENSMUST00000144602	0.338811	0.488978	0.598287	0.408991	0.632151	0.231874	0.329881	0.236861	0.319503	0.245049
XLOC_000155	Gm26524	chr1:23995938-24005894	TCONS_00000285	ENSMUSG00000102495	ENSMUST00000192339	0.482965	0	0	0.221309	0	0	0	0	0	0
XLOC_000156	Gm37580	chr1:24100624-24103424	TCONS_00000286	ENSMUSG00000102398	ENSMUST00000192408	0.0128588	0.0407174	0.0318325	0	0	0.0177517	0.0218817	0	0	0
XLOC_000157	Gm26607	chr1:24125274-24126141	TCONS_00000287	ENSMUSG00000097670	ENSMUST00000180661	0	0	0	0	0	0	0	0	0	0
XLOC_000158	Col9a1	chr1:24177609-24252684	TCONS_00000288,TCONS_00000289	ENSMUSG00000026147	ENSMUST00000054588,ENSMUST00000088349	0	0	0	0	0	0.0298991	0	0.0181309	0	0.013377
XLOC_000159	Lmbrd1	chr1:24678584-24766346	TCONS_00000290,TCONS_00000291,TCONS_00000292,TCONS_00000293	ENSMUSG00000073725	ENSMUST00000095062,ENSMUST00000186096,ENSMUST00000191471	104107	141718	986829	126996	114906	101725	113034	947334	10067	829039
XLOC_000160	Gm9443	chr1:25011940-25012756	TCONS_00000294	ENSMUSG00000100450	ENSMUST00000188406	0	0	0	0	0	0	0	0	0	0
XLOC_000161	Gm15702	chr1:25067475-25829707	TCONS_00000295,TCONS_00000296	ENSMUSG00000080849	ENSMUST00000119680	0	0	0	0	0	0	0	0	0	0
XLOC_000162	Gm25294	chr1:25067475-25829707	TCONS_00000297,TCONS_00000298	ENSMUSG00000084740	ENSMUST00000122791	0	0	0	0	0	0	0	0	0	0
XLOC_000163	Gm9884	chr1:25830656-25831878	TCONS_00000299	ENSMUSG00000104516	ENSMUST00000194343	0	0	0	0	0	0	0	0	0	0
XLOC_000164	Gm19123	chr1:26466235-26466886	TCONS_00000300	ENSMUSG00000099458	ENSMUST00000190716	0	0	0	0	0.077818	0	0	0	0	0
XLOC_000165	Gm24064	chr1:26566832-26566938	TCONS_00000301	ENSMUSG00000088111	ENSMUST00000157486	0	0	0	0	0	0	0	0	0	0
XLOC_000166	Gm5524	chr1:27884045-27902396	TCONS_00000302	ENSMUSG00000101514	ENSMUST00000185409	0	0	0	0	0	0	0	0	0	0
XLOC_000167	Gm19028	chr1:27989909-27991782	TCONS_00000303	ENSMUSG00000101372	ENSMUST00000189614	0.0150348	0	0.0221544	0.0376618	0.0476239	0.0231392	0	0	0	0.0391263
XLOC_000168	Gm38089	chr1:28569917-28571431	TCONS_00000304	ENSMUSG00000103241	ENSMUST00000193585	0.103077	0.0489845	0.0729395	0.0200641	0.0380318	0.0383468	0.11112	0.0823166	0.1801	0.125904
XLOC_000169	Gm6462	chr1:28938035-28938339	TCONS_00000305	ENSMUSG00000058590	ENSMUST00000081488	0	0	0	0	0	0	0	0	0	0
XLOC_000170	Gm18033	chr1:29219699-29220249	TCONS_00000306	ENSMUSG00000101235	ENSMUST00000186678	0	0	0	0	0	0	0	0	0	0
XLOC_000171	Gm22679	chr1:29301479-29301579	TCONS_00000307	ENSMUSG00000080625	ENSMUST00000116975	0	0	0	0	0	0	0	0	0	0
XLOC_000172	Mir6342	chr1:29421487-29421612	TCONS_00000308	ENSMUSG00000099257	ENSMUST00000183870	0	0	0	0	0	0	0	0	0	0
XLOC_000173	Gm7858	chr1:29930093-29930715	TCONS_00000309	ENSMUSG00000101726	ENSMUST00000190177	0	0	0	0	0.0870151	0	0.0845367	0	0	0
XLOC_000174	Gm23771	chr1:29985933-29986043	TCONS_00000310	ENSMUSG00000096829	ENSMUST00000178702	0	0	0	0	0	0	0	0	0	0
XLOC_000175	Gm6473	chr1:30769686-30771815	TCONS_00000311	ENSMUSG00000100261	ENSMUST00000188572	0.0369129	0.0865757	0.0839792	0.0977354	0.12759	0.15721	0.299643	0.34544	0.306821	0.237945
XLOC_000176	Gm28644	chr1:31019187-31096454	TCONS_00000312	ENSMUSG00000100237	ENSMUST00000191364	0	0	0	0	0	0	0	0	0	0
XLOC_000177	Gm29128	chr1:31136025-31222684	TCONS_00000313	ENSMUSG00000100910	ENSMUST00000186448	0.0116294	0.0209813	0	0	0	0	0	0	0	0.00871874
XLOC_000178	Gm7893	chr1:31136025-31222684	TCONS_00000314	ENSMUSG00000099796	ENSMUST00000189666	0.95451	100511	181446	259035	0.953017	0	0	0	239904	0.469883
XLOC_000179	Lgsn	chr1:31136025-31222684	TCONS_00000315,TCONS_00000316	ENSMUSG00000050217	ENSMUST00000062560	201633	187449	17523	280582	181137	0.0644623	0.0307194	0.144054	0.0273016	0.0835893
XLOC_000180	Pih1d3	chr1:31222837-31224288	TCONS_00000317	ENSMUSG00000026063	ENSMUST00000027230	0.0253711	0.0882751	0.137528	0.119353	0.106715	0	0.0960868	0	0	0.0587178
XLOC_000181	Gm4850	chr1:31267325-31267884	TCONS_00000318	ENSMUSG00000100205	ENSMUST00000185684	0	0	0	0	0.140811	0	0	0	0	0
XLOC_000182	Gm28645	chr1:31274891-31275455	TCONS_00000319	ENSMUSG00000100592	ENSMUST00000185859	0	0	0	0	0	0	0	0	0	0
XLOC_000183	Gm6489	chr1:31286944-31287640	TCONS_00000320	ENSMUSG00000094215	ENSMUST00000178167	0.0699177	0	0	0	0	0	0	0	0	0
XLOC_000184	Gm10307	chr1:31559539-31561400	TCONS_00000321	ENSMUSG00000101093	ENSMUST00000189839	0	0	0	0	0	0	0	0	0	0
XLOC_000185	Gm19680	chr1:31615148-31616661	TCONS_00000322	ENSMUSG00000070960	ENSMUST00000095050	0	0	0	0	0	0	0	0	0	0
XLOC_000186	Gm7910	chr1:31736056-31736891	TCONS_00000323	ENSMUSG00000082159	ENSMUST00000117896	0.0453285	0	0	0	0.126391	0	0	0	0	0
XLOC_000187	Khdrbs2	chr1:32172713-32659634	TCONS_00000324,TCONS_00000325,TCONS_00000326,TCONS_00000327,TCONS_00000328,TCONS_00000329	ENSMUSG00000026058	ENSMUST00000027226,ENSMUST00000185666,ENSMUST00000188257,ENSMUST00000189878	545784	422581	512676	459536	516558	0.755069	0.291059	104008	0.28841	0.45273
XLOC_000188	Gm37999	chr1:32172713-32659634	TCONS_00000330	ENSMUSG00000103482	ENSMUST00000195178	0.136065	0.354324	0.425981	0.22988	0.195594	0	0	0	0	0.015515
XLOC_000189	Gm37110	chr1:32172713-32659634	TCONS_00000331	ENSMUSG00000104498	ENSMUST00000192993	0	0	0	0	0	0	0	0	0	0
XLOC_000190	Gm37911	chr1:32172713-32659634	TCONS_00000332	ENSMUSG00000104313	ENSMUST00000193099	0.0412748	0.0431896	0.0338771	0.0552252	0.104603	0	0	0	0	0
XLOC_000191	Gm37792	chr1:32172713-32659634	TCONS_00000333	ENSMUSG00000102321	ENSMUST00000195761	0.0187241	0.0790771	0.073396	0.0565228	0.0451156	0.0146832	0	0	0	0.00843203
XLOC_000192	NA	chr1:32704804-32705125	TCONS_00000334	NA	NA	167559	0.755463	405395	119695	181469	0.391723	0	0.234485	0	0
XLOC_000193	Gm37426	chr1:32710178-32712648	TCONS_00000335	ENSMUSG00000104433	ENSMUST00000195241	0.0142281	0.098489	0.0693565	0	0.0374621	0	0.0270114	0.0388335	0.0329338	0.059528
XLOC_000194	Gm23024	chr1:32726638-32726930	TCONS_00000336	ENSMUSG00000089395	ENSMUST00000158770	0	0	0	0	0	0	0	0	0	0
XLOC_000195	Gm37724	chr1:33065129-33066350	TCONS_00000337	ENSMUSG00000102917	ENSMUST00000195240	0.771052	129647	129205	107537	130387	0.770203	211292	0.969195	101183	120017
XLOC_000196	Gm7114	chr1:33100906-33102695	TCONS_00000338	ENSMUSG00000100481	ENSMUST00000190159	0	0	0	0	0.0256256	0	0	0	0	0
XLOC_000197	Gm24901	chr1:33191992-33192102	TCONS_00000339	ENSMUSG00000088750	ENSMUST00000158125	0	0	0	0	0	0	0	0	0	0
XLOC_000198	Gm2987	chr1:33235938-33237631	TCONS_00000340	ENSMUSG00000101754	ENSMUST00000187673	0	0	0	0	0	0	0	0	0	0
XLOC_000199	Gm25792	chr1:33293675-33293775	TCONS_00000341	ENSMUSG00000065223	ENSMUST00000083289	0	0	0	0	0	0	0	0	0	0
XLOC_000200	Gm7933	chr1:33371330-33373585	TCONS_00000342	ENSMUSG00000101612	ENSMUST00000191215	0	0	0	0.0113278	0	0.0203968	0	0.0140886	0	0.0110836
XLOC_000201	Gm23453	chr1:33422732-33422838	TCONS_00000343	ENSMUSG00000065260	ENSMUST00000083326	0	0	0	0	0	0	0	0	0	0
XLOC_000202	Gm29228	chr1:33453809-33670712	TCONS_00000344,TCONS_00000345	ENSMUSG00000101682	ENSMUST00000185489	0.243369	0.331911	0.516394	0	116558	0.40837	0.710422	0.127296	0.488522	0.608069
XLOC_000203	Gm17813	chr1:33453809-33670712	TCONS_00000346,TCONS_00000347	ENSMUSG00000102093	ENSMUST00000185377	0	0	0.310475	0	0	0.368742	0	0.222997	0	0
XLOC_000204	1700001G17Rik	chr1:33453809-33670712	TCONS_00000348,TCONS_00000349	ENSMUSG00000103746	ENSMUST00000191779	0.919526	0.933522	121859	115996	100843	0.458349	0.330502	0.354937	0.308636	0.344367
XLOC_000205	Rab23	chr1:33719894-33742593	TCONS_00000350,TCONS_00000351,TCONS_00000352,TCONS_00000353,TCONS_00000354,TCONS_00000355	ENSMUSG00000004768	ENSMUST00000088287,ENSMUST00000115174	147782	197255	148944	152392	160203	107093	136994	113278	118582	109535
XLOC_000206	Gm37905	chr1:33745483-33757795	TCONS_00000356	ENSMUSG00000103072	ENSMUST00000195310	12502	132012	966102	2017-06-13	151589	150937	112649	158791	144743	135063
XLOC_000207	Dst	chr1:33908224-34308661	TCONS_00000357,TCONS_00000358,TCONS_00000359,TCONS_00000360,TCONS_00000361,TCONS_00000362,TCONS_00000363,TCONS_00000364,TCONS_00000365,TCONS_00000366,TCONS_00000367,TCONS_00000369,TCONS_00000370,TCONS_00000371,TCONS_00000372,TCONS_00000373,TCONS_00000374,TCONS_00000375,TCONS_00000376,TCONS_00000377,TCONS_00000378,TCONS_00000379,TCONS_00000380,TCONS_00000381,TCONS_00000382,TCONS_00000383,TCONS_000…	ENSMUSG00000026131	ENSMUST00000097785,ENSMUST00000097786,ENSMUST00000115104,ENSMUST00000182314,ENSMUST00000182697,ENSMUST00000183034,ENSMUST00000183302,ENSMUST00000185269	300738	28581	321315	288477	370013	305859	287658	32307	34023	329923
XLOC_000208	Gm37354	chr1:33908224-34308661	TCONS_00000368	ENSMUSG00000103596	ENSMUST00000193333	0.0110259	0.0209539	0.0182562	0.0103621	0.0612103	0.0185429	0.0229579	0.0538817	0.0304147	0.0111877
XLOC_000209	Gm38157	chr1:33908224-34308661	TCONS_00000391	ENSMUSG00000103364	ENSMUST00000194178	0.0780623	0.297468	0.176125	0.189363	0.230973	0.0864353	0.0292924	0.0949804	0.0979696	0.149912
XLOC_000210	Mir6896	chr1:33908224-34308661	TCONS_00000392	ENSMUSG00000105982	ENSMUST00000198033	0	0	0	0	0	0	0	0	0	0
XLOC_000211	Gm37385	chr1:34350774-34351161	TCONS_00000402	ENSMUSG00000102839	ENSMUST00000195223	0	0	0	0	0	0	0	0	0	0
XLOC_000212	Gm5266	chr1:34367370-34369003	TCONS_00000403	ENSMUSG00000101206	ENSMUST00000187302	0.0305127	0.033193	0.0703363	0.0492782	0.0405618	0.082869	0.0337418	0.0511153	0	0.0846178
XLOC_000213	Imp4	chr1:34436669-34449356	TCONS_00000404	ENSMUSG00000026127	ENSMUST00000027303	120488	143331	127225	125578	135764	104112	106727	100791	920431	104428
XLOC_000214	Ptpn18	chr1:34454469-34475733	TCONS_00000405,TCONS_00000406,TCONS_00000407,TCONS_00000408,TCONS_00000409	ENSMUSG00000026126	ENSMUST00000027302,ENSMUST00000188972	690206	46916	465418	114152	582103	89138	831434	107298	52686	89635
XLOC_000215	4930568A12Rik	chr1:34477166-34486088	TCONS_00000410	ENSMUSG00000101223	ENSMUST00000188292	0.253307	0.608034	0.842661	125877	0.619172	237262	0.30649	170554	0	281741
XLOC_000216	NA	chr1:34487864-34488657	TCONS_00000411	NA	NA	0.27755	0.456132	0.319386	0.523659	0.366028	0.524464	0.899669	13083	0.685474	0.882067
XLOC_000217	Prss39	chr1:34498409-34503063	TCONS_00000412	ENSMUSG00000026125	ENSMUST00000027299	0	0	0	0	0.039311	0	0.0386177	0	0.0393784	0.020271
XLOC_000218	Cfc1	chr1:34535647-34544313	TCONS_00000413	ENSMUSG00000026124	ENSMUST00000027298	0	0	0	0	0	0	0	0	0	0
XLOC_000219	Amer3	chr1:34579201-34590944	TCONS_00000414	ENSMUSG00000045174	ENSMUST00000052670	0	0	0	0	0	0	0	0	0	0
XLOC_000220	Arhgef4	chr1:34678187-34843065	TCONS_00000415,TCONS_00000418,TCONS_00000419	ENSMUSG00000037509	ENSMUST00000047664,ENSMUST00000159747,ENSMUST00000211073	0.49144	0.25533	159127	0.415557	0.526914	0.826863	0.621998	0.845531	0.791266	171631
XLOC_000221	Gm37224	chr1:34678187-34843065	TCONS_00000416	ENSMUSG00000102537	ENSMUST00000192878	0	0	0	0	0	0	0	0	0	0
XLOC_000222	Gm37845	chr1:34678187-34843065	TCONS_00000417	ENSMUSG00000102612	ENSMUST00000194977	0	0	0	0	0	0	0	0	0	0
XLOC_000223	Gm37127	chr1:34678187-34843065	TCONS_00000420	ENSMUSG00000104358	ENSMUST00000192924	0.28435	0.17542	0.269528	0.322617	0.379108	0.207125	0.280835	0.288705	0.358439	0.332871
XLOC_000224	Plekhb2	chr1:34849975-34879581	TCONS_00000421,TCONS_00000422,TCONS_00000423,TCONS_00000424	ENSMUSG00000026123	ENSMUST00000027297,ENSMUST00000156687	342848	395663	395975	323605	351061	272355	332378	299421	267527	272922
XLOC_000225	Gm19430	chr1:34928508-34930645	TCONS_00000425	ENSMUSG00000103716	ENSMUST00000193847	0	0	0	0	0	0	0	0	0	0.0113689
XLOC_000226	Gm8009	chr1:34970064-34970500	TCONS_00000426	ENSMUSG00000103760	ENSMUST00000191672	0	0.15318	0	0	0	0	0.156015	0	0.142392	0
XLOC_000227	Gm38027	chr1:34985655-34985890	TCONS_00000427	ENSMUSG00000103997	ENSMUST00000192315	0	0	0	0	0	0	0	0	0	0
XLOC_000228	Gm25634	chr1:35761601-35761706	TCONS_00000428	ENSMUSG00000064601	ENSMUST00000082667	0	0	0	0	0	0	0	0	0	0
XLOC_000229	Gm28415	chr1:35806973-35810462	TCONS_00000429	ENSMUSG00000101714	ENSMUST00000187528	0	0	0	0	0	0	0	0	0	0
XLOC_000230	1110002O04Rik	chr1:35879844-35881119	TCONS_00000430	ENSMUSG00000102531	ENSMUST00000194261	0	0	0	0	0	0	0	0	0	0.0693746
XLOC_000231	Gm8022	chr1:35958918-35959822	TCONS_00000431	ENSMUSG00000103096	ENSMUST00000191763	0	0	0	0.0372042	0	0	0	0	0	0
XLOC_000232	4930535G08Rik	chr1:36011071-36011894	TCONS_00000432	ENSMUSG00000104201	ENSMUST00000192017	0	0	0	0	0	0	0	0	0	0
XLOC_000233	Hs6st1	chr1:36068399-36106446	TCONS_00000433	ENSMUSG00000045216	ENSMUST00000088174	376541	365141	334585	343798	331486	111856	162451	104551	173391	97949
XLOC_000234	Gm33280	chr1:36132041-36138746	TCONS_00000434	ENSMUSG00000102202	ENSMUST00000193983	0.195656	0.169939	0.175319	0.176158	0.206306	0.147251	0.174808	0.15739	0.200945	0.113123
XLOC_000235	Arid5a	chr1:36307753-36324029	TCONS_00000435,TCONS_00000436,TCONS_00000437,TCONS_00000438,TCONS_00000439,TCONS_00000440,TCONS_00000441,TCONS_00000442,TCONS_00000443	ENSMUSG00000037447	ENSMUST00000097778,ENSMUST00000115029,ENSMUST00000115031,ENSMUST00000115032,ENSMUST00000137906	225014	206571	211252	300643	22458	146161	998753	142136	12558	144495
XLOC_000236	NA	chr1:36327390-36328309	TCONS_00000444	NA	NA	0.60157	0	0.44901	0	0.147052	0	0	0.224931	0.324099	0.152392
XLOC_000237	4930403P22Rik	chr1:36332707-36333420	TCONS_00000445	ENSMUSG00000102762	ENSMUST00000192234	0.194528	0.418857	0.163248	0.148868	0.36264	0.273481	0.0865528	0.18592	0	0.142413
XLOC_000238	Fer1l5	chr1:36372290-36445271	TCONS_00000446	ENSMUSG00000037432	ENSMUST00000179162	0.224179	0.305674	0.329995	0.259154	0.329163	0.246971	0.197831	0.263893	0.262723	0.338448
XLOC_000239	AC084391.1,Cnnm4	chr1:36471619-36508764	TCONS_00000447,TCONS_00000448,TCONS_00000449,TCONS_00000451	ENSMUSG00000037408,ENSMUSG00000106081	ENSMUST00000153128,ENSMUST00000200651	378872	366346	328705	13	214725	471557	489633	143004	177815	13342
XLOC_000240	Gm37909	chr1:36471619-36508764	TCONS_00000450	ENSMUSG00000104316	ENSMUST00000193157	0.047151	0.0211876	0.0189411	0.0134737	0	0.0219775	0.0675263	0.0285852	0.038245	0.0409796
XLOC_000241	Cnnm3	chr1:36511866-36528316	TCONS_00000452,TCONS_00000453,TCONS_00000454,TCONS_00000455	ENSMUSG00000001138	ENSMUST00000001166,ENSMUST00000097776	672763	678656	60224	617612	568159	362606	383306	39652	438395	338871
XLOC_000242	D430040D24Rik	chr1:36558358-36683183	TCONS_00000456	ENSMUSG00000087589	ENSMUST00000149224	0	0.0535346	0.108177	0.0757191	0.0569581	0	0	0.0807548	0.0512328	0
XLOC_000243	Gm6428	chr1:36558358-36683183	TCONS_00000457	ENSMUSG00000089906	ENSMUST00000161062	0.248438	0.34527	0.648682	0.653268	0.726491	0	0.368477	0.479802	0.314095	0.373015
XLOC_000244	Gm24133	chr1:36558358-36683183	TCONS_00000458	ENSMUSG00000077939	ENSMUST00000104746	0	0	0	0	0	0	0	0	0	0
XLOC_000245	Cox5b	chr1:36691483-36693681	TCONS_00000459,TCONS_00000460	ENSMUSG00000061518	ENSMUST00000193210	113887	115273	100868	109187	101209	944703	100129	103637	934303	103926
XLOC_000246	4933424G06Rik	chr1:36714537-36757953	TCONS_00000461	ENSMUSG00000102416	ENSMUST00000208994	0	0.0523612	0	0.0302057	0.0483212	0.153325	0.102105	0.0664564	0.084871	0
XLOC_000247	Zap70	chr1:36761797-36782871	TCONS_00000462,TCONS_00000463	ENSMUSG00000026117	ENSMUST00000027291	10977	0.214635	0.660708	170538	0.503878	137062	0.851902	169863	0.714452	193538
XLOC_000248	n-R5s210	chr1:37005438-37005557	TCONS_00000464	ENSMUSG00000095944	ENSMUST00000177688	0	0	0	0	0	0	0	0	0	0
XLOC_000249	Vwa3b	chr1:37026595-37076996	TCONS_00000465,TCONS_00000466,TCONS_00000467	ENSMUSG00000050122	ENSMUST00000067178,ENSMUST00000117172,ENSMUST00000162449	0.0267492	0.0336516	0	0.0174281	0	0	0.0347776	0.0469486	0	0.0485366
XLOC_000250	Vwa3b	chr1:37153848-37187605	TCONS_00000468	ENSMUSG00000050122	ENSMUST00000169057	0	0	0	0	0	0	0	0	0	0
XLOC_000251	Cnga3	chr1:37218378-37263384	TCONS_00000469,TCONS_00000470,TCONS_00000471,TCONS_00000472,TCONS_00000473	ENSMUSG00000026114	ENSMUST00000027288,ENSMUST00000194195,ENSMUST00000195272	0.0321972	0.058639	0.0596136	0.00889467	0.0341543	0.0231507	0	0	0	0.013118
XLOC_000252	Inpp4a	chr1:37299890-37410736	TCONS_00000474,TCONS_00000475,TCONS_00000476,TCONS_00000477,TCONS_00000478,TCONS_00000479,TCONS_00000480,TCONS_00000481,TCONS_00000482,TCONS_00000483,TCONS_00000484,TCONS_00000485,TCONS_00000486,TCONS_00000487,TCONS_00000488,TCONS_00000489,TCONS_00000490,TCONS_00000491,TCONS_00000492,TCONS_00000493,TCONS_00000494,TCONS_00000495,TCONS_00000496,TCONS_00000497,TCONS_00000498,TCONS_00000499,TCONS_000…	ENSMUSG00000026113	ENSMUST00000027287,ENSMUST00000058307,ENSMUST00000114933,ENSMUST00000132401,ENSMUST00000132615,ENSMUST00000136846,ENSMUST00000137266,ENSMUST00000140264,ENSMUST00000168546,ENSMUST00000193774	331877	413222	339348	357984	345543	310012	35346	39484	41922	377162
XLOC_000253	Unc50	chr1:37430138-37439124	TCONS_00000511,TCONS_00000512,TCONS_00000513	ENSMUSG00000026111	ENSMUST00000027285,ENSMUST00000114925,ENSMUST00000118059	306163	354561	320151	358037	303048	233106	27429	226671	261115	194155
XLOC_000254	4930556I23Rik	chr1:37611676-37720085	TCONS_00000514	ENSMUSG00000089767	ENSMUST00000160659	0	0	0	0.0897995	0	0	0	0	0	0.0752962
XLOC_000255	4930470B04Rik	chr1:37611676-37720085	TCONS_00000515	ENSMUSG00000104365	ENSMUST00000192005	0	0	0	0	0	0	0	0	0	0
XLOC_000256	Gm26805	chr1:37754775-37871388	TCONS_00000516	ENSMUSG00000097268	ENSMUST00000181885	0.0205453	0.0157636	0.0405657	0.0349699	0.0292877	0.0291772	0.016476	0.0100695	0.0252632	0.0153741
XLOC_000257	Lipt1	chr1:37872205-37890411	TCONS_00000517	ENSMUSG00000037216	ENSMUST00000041621	377917	312905	228451	320867	30556	278144	38636	285133	328709	363804
XLOC_000258	Mrpl30	chr1:37890476-37898535	TCONS_00000518,TCONS_00000519,TCONS_00000520	ENSMUSG00000026087	ENSMUST00000027256,ENSMUST00000193673,ENSMUST00000195373	901618	858263	104535	94459	95666	774698	686262	948153	85598	951239
XLOC_000259	Gm15457	chr1:37933595-37957759	TCONS_00000521	ENSMUSG00000087374	ENSMUST00000129513	0	0.0513475	0.0212014	0	0.0985843	0.0122243	0	0.00796022	0.0200555	0.00582581
XLOC_000260	Gm23409	chr1:37973966-37974203	TCONS_00000522	ENSMUSG00000089141	ENSMUST00000158516	0	0	0	0	0	0	0	0	0	0
XLOC_000261	Eif5b	chr1:37998009-38131227	TCONS_00000523,TCONS_00000524	ENSMUSG00000026083	ENSMUST00000027252	259214	275479	317784	279295	391863	272684	245429	336179	284186	337099
XLOC_000262	Gm5099	chr1:38132082-38159892	TCONS_00000525	ENSMUSG00000102716	ENSMUST00000194892	0	0	0	0	0	0	0	0	0	0
XLOC_000263	Gm16150	chr1:38177305-38664955	TCONS_00000526	ENSMUSG00000085391	ENSMUST00000127620	0	0	0	0	0	0	0	0	0.185424	0
XLOC_000264	Gm16151	chr1:38177305-38664955	TCONS_00000527	ENSMUSG00000085280	ENSMUST00000129696	0	0	0	0	0	0	0	0	0	0
XLOC_000265	Gm16152	chr1:38177305-38664955	TCONS_00000528,TCONS_00000529	ENSMUSG00000087131	ENSMUST00000131663,ENSMUST00000143261	0	0	0	0	0.0405471	0	0	0	0.068788	0
XLOC_000266	Gm34727	chr1:38177305-38664955	TCONS_00000530	ENSMUSG00000102984	ENSMUST00000195175	0	0	0	0	0	0	0	0	0	0
XLOC_000267	Gm38135	chr1:38722619-38723121	TCONS_00000531	ENSMUSG00000102541	ENSMUST00000195068	0	0	0	0	0	0	0	0	0	0
XLOC_000268	2610300A13Rik	chr1:38767183-38767686	TCONS_00000532	ENSMUSG00000103531	ENSMUST00000192930	0	0	0	0	0	0	0	0	0	0
XLOC_000269	Gm37707	chr1:38863866-38898161	TCONS_00000533	ENSMUSG00000103647	ENSMUST00000195309	0	0	0	0	0	0	0	0	0	0
XLOC_000270	Gm6621	chr1:38907944-38908716	TCONS_00000534	ENSMUSG00000102447	ENSMUST00000193251	0.0619587	0.317179	0.14692	0.250194	0.153081	0.0884507	0.195145	0.276906	0.20502	0.249213
XLOC_000271	Nms	chr1:38939148-38950276	TCONS_00000535	ENSMUSG00000067604	ENSMUST00000088029	0.236857	0.196693	0.0548141	0.359248	0.181884	0.0639621	0	0	0	0
XLOC_000272	Pdcl3	chr1:38985607-38997238	TCONS_00000536,TCONS_00000537,TCONS_00000539	ENSMUSG00000026078	ENSMUST00000027247	505402	536496	541155	522539	55376	36371	424683	372254	401107	410296
XLOC_000273	Gm37309	chr1:38985607-38997238	TCONS_00000538	ENSMUSG00000103046	ENSMUST00000194994	0.874716	0.99399	0.949375	0.761917	0.801124	0.51693	0.987583	0.77674	0.878491	0.634058
XLOC_000274	Npas2	chr1:39194211-39363236	TCONS_00000540	ENSMUSG00000026077	ENSMUST00000056815	0.346174	0.206538	0.222132	0.261204	0.343095	0.128798	0.199715	0.195069	0.207028	0.155893
XLOC_000275	Gm3617	chr1:39194211-39363236	TCONS_00000541	ENSMUSG00000092563	ENSMUST00000173076	0.0876174	0.118419	0.105497	0	0.107147	0	0	0	0	0.0595
XLOC_000276	Rpl31	chr1:39367841-39478755	TCONS_00000542,TCONS_00000543,TCONS_00000544,TCONS_00000545,TCONS_00000546,TCONS_00000547	ENSMUSG00000073702	ENSMUST00000086535,ENSMUST00000178079,ENSMUST00000179954,ENSMUST00000194746,ENSMUST00000195123	1137.98	831946	1158.36	1142.51	1019.64	993381	738866	913457	1011.35	899455
XLOC_000277	Gm24826	chr1:39519532-39519748	TCONS_00000548,TCONS_00000549	ENSMUSG00000104827	ENSMUST00000197298	0	0	0	0	0	0	0	0	0	0
XLOC_000278	Cnot11	chr1:39534991-39546889	TCONS_00000550,TCONS_00000551	ENSMUSG00000003135	ENSMUST00000003219,ENSMUST00000161515	119612	137896	128999	120308	115714	121194	117693	123888	116787	118783
XLOC_000279	D930019O06Rik	chr1:39618405-39657390	TCONS_00000552	ENSMUSG00000097083	ENSMUST00000181841	0.0886347	0.0930191	0.0901642	0.114019	0.0934284	0.125332	0.140906	0.0799799	0.122831	0.0688669
XLOC_000280	Map4k4	chr1:39900912-40027854	TCONS_00000553,TCONS_00000554,TCONS_00000555,TCONS_00000556,TCONS_00000557,TCONS_00000558,TCONS_00000559,TCONS_00000560,TCONS_00000561,TCONS_00000562,TCONS_00000563,TCONS_00000564,TCONS_00000565,TCONS_00000566,TCONS_00000567,TCONS_00000568,TCONS_00000569,TCONS_00000570,TCONS_00000571,TCONS_00000572,TCONS_00000573,TCONS_00000574,TCONS_00000575,TCONS_00000576,TCONS_00000577,TCONS_00000578,TCONS_000…	ENSMUSG00000026074	ENSMUST00000163854,ENSMUST00000168431,ENSMUST00000192509,ENSMUST00000193682,ENSMUST00000195259,ENSMUST00000195636,ENSMUST00000195860	711991	615773	704035	741636	745237	462319	444651	444343	516856	47128
XLOC_000281	Il1r2	chr1:40076227-40125231	TCONS_00000607,TCONS_00000608	ENSMUSG00000026073	ENSMUST00000027243	110692	918647	111832	116185	751517	79745	689793	103403	290474	732045
XLOC_000282	Gm37347	chr1:40076227-40125231	TCONS_00000609	ENSMUSG00000102975	ENSMUST00000193969	0.0770829	0.121385	0.12084	0.072487	0.0418038	0.0924898	0.0558386	0.0405756	0.0518579	0.0438362
XLOC_000283	NA	chr1:40222313-40224216	TCONS_00000610,TCONS_00000611	NA	NA	0	0	0	0.0609794	0.0835209	0	0	0	0	0.0406773
XLOC_000284	NA	chr1:40224532-40224968	TCONS_00000612	NA	NA	0	0	0.152334	0	0.168606	0	0	0	0	0
XLOC_000285	Il1r1	chr1:40225079-40317257	TCONS_00000613,TCONS_00000615,TCONS_00000616,TCONS_00000617,TCONS_00000618,TCONS_00000619	ENSMUSG00000026072	ENSMUST00000027241,ENSMUST00000114795	196756	240831	261738	224427	25002	72561	125711	83107	115331	823507
XLOC_000286	Gm38070	chr1:40225079-40317257	TCONS_00000614	ENSMUSG00000103560	ENSMUST00000191850	0.127936	0.14745	0.153587	0.0966847	0.0749508	0.110727	0.13702	0.0995683	0.140477	0.117702
XLOC_000287	Il1rl2	chr1:40324619-40367562	TCONS_00000620,TCONS_00000621,TCONS_00000622,TCONS_00000623,TCONS_00000624,TCONS_00000625,TCONS_00000626	ENSMUSG00000070942	ENSMUST00000095020,ENSMUST00000194296	421791	458962	483601	507522	498077	306998	541667	335065	461654	337159
XLOC_000288	Gm17970	chr1:40324619-40367562	TCONS_00000627	ENSMUSG00000103230	ENSMUST00000192199	0.596377	0.0933565	0.60523	0.48327	0.295153	0.481113	0.786584	0.399971	0.364064	0.233639
XLOC_000289	Il1rl1	chr1:40424057-40465415	TCONS_00000628,TCONS_00000629,TCONS_00000630,TCONS_00000631,TCONS_00000632,TCONS_00000633,TCONS_00000634	ENSMUSG00000026069	ENSMUST00000053043,ENSMUST00000097772,ENSMUST00000173514,ENSMUST00000174335	498.86	683.27	700952	603366	774.59	687283	829138	964806	479628	714935
XLOC_000290	Il18r1	chr1:40465551-40500934	TCONS_00000635,TCONS_00000636,TCONS_00000637,TCONS_00000638,TCONS_00000639,TCONS_00000640,TCONS_00000641,TCONS_00000642,TCONS_00000643,TCONS_00000644,TCONS_00000645,TCONS_00000646,TCONS_00000647,TCONS_00000648,TCONS_00000649,TCONS_00000650,TCONS_00000651,TCONS_00000652,TCONS_00000653	ENSMUSG00000026070	ENSMUST00000087983,ENSMUST00000108044,ENSMUST00000167723,ENSMUST00000193391,ENSMUST00000193793,ENSMUST00000195684	0.680272	0.540267	0.834717	105489	0.679286	135981	0.671458	160603	0.502363	149061
XLOC_000291	Il18rap	chr1:40515361-40551750	TCONS_00000654,TCONS_00000655,TCONS_00000656,TCONS_00000657,TCONS_00000658,TCONS_00000659,TCONS_00000660,TCONS_00000661,TCONS_00000662,TCONS_00000663,TCONS_00000664,TCONS_00000665,TCONS_00000666	ENSMUSG00000026068	ENSMUST00000027237	926438	933073	871982	963622	837325	137516	162906	158921	138442	15517
XLOC_000292	Slc9a4	chr1:40572187-40630725	TCONS_00000667,TCONS_00000668	ENSMUSG00000026065	ENSMUST00000027233	0.134264	0.205853	0.146211	0.158768	0.0946049	0.013105	0.0133514	0.0176059	0.0340128	0.0739109
XLOC_000293	Slc9a2	chr1:40680573-40769273	TCONS_00000669,TCONS_00000670,TCONS_00000671	ENSMUSG00000026062	ENSMUST00000027231,ENSMUST00000192345	107398	13769	121818	115782	108846	108719	0.634442	109267	0.853978	118485
XLOC_000294	Gm37915	chr1:40771384-40790663	TCONS_00000672	ENSMUSG00000103270	ENSMUST00000195134	0.0180638	0.0416609	0.0237224	0.0710707	0.0497106	0.0134152	0	0.00879183	0.0222094	0.00663069
XLOC_000295	Tmem182	chr1:40805600-40856887	TCONS_00000673,TCONS_00000674	ENSMUSG00000079588	ENSMUST00000114765	131395	152203	0.923072	0.394648	0.678109	219838	134458	212262	138692	285322
XLOC_000296	Gm29260	chr1:41781807-41939560	TCONS_00000675	ENSMUSG00000100832	ENSMUST00000186391	0	0	0	0	0	0	0	0	0	0
XLOC_000297	Gm5267	chr1:42103288-42104333	TCONS_00000676	ENSMUSG00000100178	ENSMUST00000191574	0.0256986	0	0.0383568	0.0232476	0.043341	0.0389142	0.0830763	0.0530064	0.0329247	0.0691245
XLOC_000298	Gm9915	chr1:42229725-42231108	TCONS_00000677	ENSMUSG00000053640	ENSMUST00000066196	0	0	0	0.0224819	0	0	0	0	0	0
XLOC_000299	Gm28175	chr1:42261856-42304412	TCONS_00000678	ENSMUSG00000101299	ENSMUST00000209336	0.0269698	0	0	0	0	0	0	0	0	0
XLOC_000300	Gm37047	chr1:42491812-42495663	TCONS_00000679	ENSMUSG00000103106	ENSMUST00000191992	0	0	0	0	0	0	0	0	0	0
XLOC_000301	4930420N18Rik	chr1:42590781-42694842	TCONS_00000680	ENSMUSG00000104199	ENSMUST00000191831	0	0	0	0	0	0	0	0	0	0
XLOC_000302	Gm20646	chr1:42694924-42744791	TCONS_00000681,TCONS_00000682	ENSMUSG00000093436	ENSMUST00000176807,ENSMUST00000199521	0.0704619	0	0	0	0	0	0	0	0	0
XLOC_000303	Pou3f3	chr1:42694924-42744791	TCONS_00000683,TCONS_00000684	ENSMUSG00000045515	ENSMUST00000054883	0.184388	0.24994	0.20209	0.267275	0.196727	0	0	0	0.0144398	0.0113491
XLOC_000304	Dalir	chr1:42750711-42752881	TCONS_00000685	ENSMUSG00000099784	ENSMUST00000188773	0	0	0.0219449	0	0	0	0	0	0	0
XLOC_000305	Mrps9	chr1:42851232-42905682	TCONS_00000686,TCONS_00000687,TCONS_00000688	ENSMUSG00000060679	ENSMUST00000057208	355314	308345	315883	399171	322603	293035	208627	281701	281572	262053
XLOC_000306	Gpr45	chr1:42952962-43035456	TCONS_00000689,TCONS_00000690	ENSMUSG00000041907	ENSMUST00000114761,ENSMUST00000179766	0	0	0	0	0	0	0	0	0	0
XLOC_000307	Gm24001	chr1:43036844-43036929	TCONS_00000691	ENSMUSG00000089088	ENSMUST00000158463	0	0	0	0	0	0	0	0	0	0
XLOC_000308	Gm28782	chr1:43047199-43098622	TCONS_00000692	ENSMUSG00000100269	ENSMUST00000185980	0.12893	0.181336	0	0	0	0	0	0	0.17203	0
XLOC_000309	8430432A02Rik	chr1:43047199-43098622	TCONS_00000693	ENSMUSG00000041878	ENSMUST00000039080	0.0567047	0.0390665	0.141484	0.17848	0.111893	0.043138	0.169786	0.108247	0.298763	0.0590983
XLOC_000310	AI597479	chr1:43098709-43115947	TCONS_00000694	ENSMUSG00000010290	ENSMUST00000010434	981049	145483	119472	105027	114558	693106	93804	704229	785493	72747
XLOC_000311	Gm8210	chr1:43123028-43196984	TCONS_00000695	ENSMUSG00000094497	ENSMUST00000178557	0	0	0	0	0	0	0	0	0	0
XLOC_000312	Gm29610	chr1:43250155-43302925	TCONS_00000696	ENSMUSG00000099694	ENSMUST00000187749	0.345484	0.154719	0.565586	0.718863	0.609933	0.351409	0.34236	0.417009	0.629854	0.35261
XLOC_000313	Gm29041	chr1:43409583-43409963	TCONS_00000697	ENSMUSG00000101923	ENSMUST00000189199	0	0	0	0.173498	0	0	0	0	0	0
XLOC_000314	Nck2	chr1:43445750-43570516	TCONS_00000698,TCONS_00000699,TCONS_00000701,TCONS_00000702	ENSMUSG00000066877	ENSMUST00000086421	20.43	192762	207233	193655	200999	118607	130343	11906	163293	115375
XLOC_000315	Gm37536	chr1:43445750-43570516	TCONS_00000700	ENSMUSG00000103422	ENSMUST00000194710	0.184843	0.281035	0.141917	0.176498	0.161747	0.143827	0.232882	0.0800252	0.20173	0.179127
XLOC_000316	Gm38228	chr1:43445750-43570516	TCONS_00000703	ENSMUSG00000103945	ENSMUST00000193169	0.780923	108286	0.954991	0.610054	132486	0.419227	102482	0.839438	122126	120021
XLOC_000317	1500015O10Rik	chr1:43730601-43827800	TCONS_00000704	ENSMUSG00000026051	ENSMUST00000027217	272764	282567	0.931969	109771	0.605296	0.861037	110821	0.475785	144482	107248
XLOC_000318	Gm29157	chr1:43730601-43827800	TCONS_00000705	ENSMUSG00000100635	ENSMUST00000188753	0.247884	0.292512	0.285733	0.105119	0.208839	0.0988305	0.207041	0.141174	0.0775136	0.5668
XLOC_000319	Gm16103	chr1:43730601-43827800	TCONS_00000706	ENSMUSG00000090243	ENSMUST00000163003	0.0599645	0.0709934	0.239818	0.0729238	0.112632	0.0405724	0.141814	0.10024	0.19947	0.175334
XLOC_000320	Gm19587	chr1:43888050-43888595	TCONS_00000707	ENSMUSG00000100701	ENSMUST00000191395	0.24605	0	0.41513	0.679855	0.290294	0.470706	0.138901	0.320567	0	0.300988
XLOC_000321	Gm8241	chr1:43898293-43899109	TCONS_00000708	ENSMUSG00000101395	ENSMUST00000189286	0	0	0	0	0	0	0	0	0	0
XLOC_000322	Gm26352	chr1:43902927-43903052	TCONS_00000709	ENSMUSG00000088848	ENSMUST00000158223	0	0	0	0	0	0	0	0	0	0
XLOC_000323	Tpp2	chr1:43933965-44003000	TCONS_00000710,TCONS_00000711,TCONS_00000712,TCONS_00000713,TCONS_00000714,TCONS_00000715,TCONS_00000716,TCONS_00000717	ENSMUSG00000041763	ENSMUST00000087933,ENSMUST00000188313	268481	32136	27137	241107	323631	258523	319998	280196	241858	282554
XLOC_000324	Bivm	chr1:44086612-44144853	TCONS_00000718,TCONS_00000719,TCONS_00000720,TCONS_00000721,TCONS_00000722,TCONS_00000723,TCONS_00000724,TCONS_00000725,TCONS_00000726	ENSMUSG00000041684	ENSMUST00000035991,ENSMUST00000114709	55253	740272	596661	537976	690739	530984	758863	536908	598513	549954
XLOC_000325	Ercc5	chr1:44147846-44181260	TCONS_00000727,TCONS_00000728,TCONS_00000729,TCONS_00000730,TCONS_00000731,TCONS_00000732,TCONS_00000733,TCONS_00000734,TCONS_00000735	ENSMUSG00000026048	ENSMUST00000027214	392325	411663	516635	446237	568051	410309	469851	433298	472772	478625
XLOC_000326	Gm15833	chr1:44204069-44218961	TCONS_00000736	ENSMUSG00000089703	ENSMUST00000161563	0	0	0	0	0	0	0.0503985	0	0	0
XLOC_000327	Gm28893	chr1:44392808-44394447	TCONS_00000737	ENSMUSG00000100769	ENSMUST00000190951	0.121087	0.191087	0.17333	0.099305	0.436203	0.141758	0.159177	0.0968136	0.102371	0.290851
XLOC_000328	Gulp1	chr1:44551510-44796838	TCONS_00000738,TCONS_00000739,TCONS_00000740,TCONS_00000743	ENSMUSG00000056870	ENSMUST00000074525,ENSMUST00000160854,ENSMUST00000162600	18483	314146	189123	153076	21532	198667	555304	239245	40144	248045
XLOC_000329	Gm37626	chr1:44551510-44796838	TCONS_00000741	ENSMUSG00000102319	ENSMUST00000194332	0	0.0406686	0.0103977	0.0112984	0.0220437	0	0.0317576	0.00776054	0.00864875	0.012176
XLOC_000330	Gm16102	chr1:44551510-44796838	TCONS_00000742	ENSMUSG00000089877	ENSMUST00000160955	0	0	0	0	0	0	0	0	0	0
XLOC_000331	Gm38110	chr1:44551510-44796838	TCONS_00000744	ENSMUSG00000103071	ENSMUST00000194594	0.733686	0.765834	0.689832	0.635404	0.437057	0.404864	0.934698	0.632336	0.738996	0.686241
XLOC_000332	Gm3489	chr1:44839170-44839698	TCONS_00000745	ENSMUSG00000100434	ENSMUST00000190083	0	0	0	0	0	0	0	0	0	0
XLOC_000333	Gm5268	chr1:45178066-45179006	TCONS_00000746	ENSMUSG00000101937	ENSMUST00000189212	0.0414475	0.0683231	0	0.0304626	0	0.060287	0	0	0	0
XLOC_000334	NA	chr1:45290020-45291182	TCONS_00000747	NA	NA	0.0339098	0	0	0	0	0	0	0	0.0780763	0.0526051
XLOC_000335	NA	chr1:45294593-45295340	TCONS_00000748	NA	NA	0.0721722	0.262338	0.19044	0.0484831	0.297734	0.201594	0	0	0	0.0533556
XLOC_000336	NA	chr1:45295398-45296062	TCONS_00000749	NA	NA	0.0454002	0	0.109302	0.0543502	0.121827	0	0	0	0.0791235	0.210261
XLOC_000337	AC125167.1,Col3a1	chr1:45311488-45503282	TCONS_00000750,TCONS_00000751,TCONS_00000752	ENSMUSG00000026043,ENSMUSG00000105211	ENSMUST00000087883,ENSMUST00000198698	974633	944632	884285	841315	1070.6	553627	2116.09	745805	1579.03	857104
XLOC_000338	Gm8304	chr1:45602025-45602753	TCONS_00000753	ENSMUSG00000100894	ENSMUST00000185744	0.636712	0.242782	0.326136	0.0664276	0.340831	0.251789	0.125205	0.243849	0.282498	0.0621155
XLOC_000339	Gm23974	chr1:45746894-45747025	TCONS_00000754	ENSMUSG00000065255	ENSMUST00000083321	0	0	0	0	0	0	0	0	0	0
XLOC_000340	Gm8307	chr1:45768336-45769486	TCONS_00000755	ENSMUSG00000100843	ENSMUST00000187682	0.242903	0.130268	0.236346	0.172908	0.205582	0.143468	0.363391	0.0596535	0.362474	0.0861811
XLOC_000341	Gm23984	chr1:45772961-45773164	TCONS_00000756	ENSMUSG00000087764	ENSMUST00000157139	0	0	0	0	0	0	0	0	0	0
XLOC_000342	Wdr75	chr1:45795165-45823627	TCONS_00000757,TCONS_00000758,TCONS_00000759,TCONS_00000760,TCONS_00000761	ENSMUSG00000025995	ENSMUST00000027139	308829	407335	320907	329681	381521	358015	393267	373452	333987	405882
XLOC_000343	Gm18303	chr1:45905622-45906798	TCONS_00000762	ENSMUSG00000099381	ENSMUST00000190055	0	0	0	0.0516521	0.0947177	0.0450518	0	0	0.037276	0
XLOC_000344	Gm9496	chr1:45971181-45976975	TCONS_00000763	ENSMUSG00000099946	ENSMUST00000191295	0	0	0	0	0	0	0	0	0	0
XLOC_000345	Rpl23a-ps1	chr1:45981547-45982012	TCONS_00000764	ENSMUSG00000070896	ENSMUST00000085632	0.487198	0.477826	0.865564	0.540411	0	0.659508	0.793043	0.535595	0.949165	0.792873
XLOC_000346	Gm18849	chr1:46056309-46058986	TCONS_00000765	ENSMUSG00000099432	ENSMUST00000189861	0	0	0	0	0	0	0	0	0	0
XLOC_000347	Dnah7b	chr1:46066737-46373546	TCONS_00000766	ENSMUSG00000041144	ENSMUST00000069293	0.00260791	0.00390759	0	0.00211516	0	0.00368284	0.0124725	0.00250201	0.00915543	0.00374821
XLOC_000348	n-R5s211	chr1:46374196-46374315	TCONS_00000767	ENSMUSG00000096047	ENSMUST00000093689	0	0	0	0	0	0	0	0	0	0
XLOC_000349	Gm8326	chr1:46414501-46416932	TCONS_00000768	ENSMUSG00000101262	ENSMUST00000188705	0.668944	0.443293	0.621801	0.448211	0.79829	0.42751	0.501522	0.539285	0.441754	0.551429
XLOC_000350	Dnah7c	chr1:46425591-46854046	TCONS_00000769,TCONS_00000770	ENSMUSG00000101337	ENSMUST00000178395,ENSMUST00000189749	0.00262033	0.00395886	0.00687295	0.0106668	0.00359915	0	0.00845744	0.0126674	0	0.00384421
XLOC_000351	Gm28825	chr1:47067787-47068025	TCONS_00000771	ENSMUSG00000101921	ENSMUST00000186233	0	0	0	0	0	0	0	0	0	0
XLOC_000352	Gm28826	chr1:47153460-47189071	TCONS_00000772	ENSMUSG00000101447	ENSMUST00000190006	102437	214926	0.984139	0.822465	12232	102448	120437	0.642722	169658	120546
XLOC_000353	Gm18117	chr1:47478867-47480198	TCONS_00000773	ENSMUSG00000100530	ENSMUST00000187720	0	0	0	0	0	0	0	0	0	0
XLOC_000354	Gm37196	chr1:47605995-47606901	TCONS_00000774	ENSMUSG00000104067	ENSMUST00000194762	0	0	0	0	0	0	0	0	0	0
XLOC_000355	Gm8337	chr1:47657692-47659630	TCONS_00000775	ENSMUSG00000100033	ENSMUST00000187358	0.482457	0.60493	0.906353	0.393402	0.605666	0.436525	0.422305	0.450879	0.347386	0.394934
XLOC_000356	Gm28830	chr1:48527638-48527851	TCONS_00000776	ENSMUSG00000100866	ENSMUST00000188192	0	0	0	0	0	0	0	0	0	0
XLOC_000357	Gm19124	chr1:48783662-48784593	TCONS_00000777	ENSMUSG00000099376	ENSMUST00000191041	0	0	0	0	0	0	0	0	0	0
XLOC_000358	Gm8357	chr1:48881712-48882723	TCONS_00000778	ENSMUSG00000097883	ENSMUST00000181115	0	0	0	0	0	0	0	0	0.0424921	0
XLOC_000359	Gm22693	chr1:49095443-49095885	TCONS_00000779	ENSMUSG00000092790	ENSMUST00000175049	0	0	0	0	0	0	0	0	0	0
XLOC_000360	Gm8367	chr1:49236251-49237244	TCONS_00000780	ENSMUSG00000099454	ENSMUST00000186145	0	0	0	0	0	0	0	0	0	0
XLOC_000361	C230029F24Rik	chr1:49244615-49340443	TCONS_00000781	ENSMUSG00000051616	ENSMUST00000188673	0	0	0	0.0554067	0	0	0	0	0	0
XLOC_000362	Gm3605	chr1:49498552-49498992	TCONS_00000782	ENSMUSG00000099577	ENSMUST00000185858	0	0	0	0	0	0	0	0	0	0
XLOC_000363	Gm8384	chr1:50056781-50058490	TCONS_00000783	ENSMUSG00000101760	ENSMUST00000190905	0	0	0	0	0	0	0	0	0	0
XLOC_000364	4933411E06Rik	chr1:50107469-50108962	TCONS_00000784	ENSMUSG00000099608	ENSMUST00000186016	0.598057	0.736456	0.653325	0.573358	0.848407	0.702914	0.634343	0.662714	0.715062	0.893608
XLOC_000365	Gm20118	chr1:50533029-50533191	TCONS_00000785	ENSMUSG00000099941	ENSMUST00000187207	0	0	0	0	0	0	0	0	0	0
XLOC_000366	Gm25843	chr1:50559761-50560075	TCONS_00000786	ENSMUSG00000084531	ENSMUST00000122582	0	0	0	0	0	0	0	0	0	0
XLOC_000367	Gm28321	chr1:50812605-50817701	TCONS_00000787,TCONS_00000788	ENSMUSG00000100816	ENSMUST00000187677	181489	231005	324773	214632	251549	0.423306	0.752172	0.540858	0.416702	0.694208
XLOC_000368	Gm28322	chr1:50904443-50905918	TCONS_00000789	ENSMUSG00000100671	ENSMUST00000185627	0.0200712	0.0315435	0	0.0181027	0	0	0.0334605	0.023043	0	0.0686667
XLOC_000369	Tmeff2	chr1:50909961-51187270	TCONS_00000790,TCONS_00000791	ENSMUSG00000026109	ENSMUST00000081851,ENSMUST00000114565	0.993351	0.950072	110513	0.57238	113757	691071	989779	790198	80934	808075
XLOC_000370	Gm25736	chr1:50909961-51187270	TCONS_00000792	ENSMUSG00000092906	ENSMUST00000175165	0	0	0	0	0	0	0	0	0	0
XLOC_000371	Gm28320	chr1:50909961-51187270	TCONS_00000793	ENSMUSG00000099924	ENSMUST00000187777	0.017031	0	0	0	0.0214341	0.0468759	0.030669	0	0.0950611	0.0587772
XLOC_000372	Gm29325	chr1:51195220-51197748	TCONS_00000794	ENSMUSG00000099625	ENSMUST00000190705	0	0.023304	0.0185651	0.0115303	0.0385719	0.0401764	0.0512593	0	0.0503627	0
XLOC_000373	Sdpr	chr1:51218385-51333779	TCONS_00000795	ENSMUSG00000045954	ENSMUST00000051572	521318	51571	447104	351368	596471	198876	189826	240.24	174572	223883
XLOC_000374	NA	chr1:51464862-51483999	TCONS_00000796	NA	NA	0	0.373776	0.44677	0	0.470437	0.987935	112175	163585	0.433122	124548
XLOC_000375	Gm28177,Stat1,Stat4	chr1:51987147-52161865	TCONS_00000797,TCONS_00000798,TCONS_00000799,TCONS_00000800,TCONS_00000801,TCONS_00000802,TCONS_00000803,TCONS_00000804,TCONS_00000805,TCONS_00000806,TCONS_00000807,TCONS_00000808,TCONS_00000809,TCONS_00000810,TCONS_00000811,TCONS_00000812,TCONS_00000813,TCONS_00000814,TCONS_00000815,TCONS_00000816	ENSMUSG00000026104,ENSMUSG00000062939,ENSMUSG00000101628	ENSMUST00000027277,ENSMUST00000070968,ENSMUST00000168302,ENSMUST00000185516,ENSMUST00000186057,ENSMUST00000186574,ENSMUST00000186857,ENSMUST00000189347,ENSMUST00000191435	220269	198555	299626	351821	230177	746278	552626	122581	428039	803584
XLOC_000376	Rps27a-ps1	chr1:52522238-52522701	TCONS_00000817	ENSMUSG00000101501	ENSMUST00000191424	0	0.466019	0.156344	0	0	0	0.170157	0	0	0.0859308
XLOC_000377	Gm553	chr1:52522901-52582679	TCONS_00000818	ENSMUSG00000100120	ENSMUST00000189527	0	0	0.0704498	0	0	0	0.163837	0	0	0
XLOC_000378	Gm5527	chr1:52584517-52585159	TCONS_00000819	ENSMUSG00000100007	ENSMUST00000179821	0.0604904	0.0734882	0.0839968	0.146683	0	0.0900919	0	0.0630823	0.0688554	0.181707
XLOC_000379	Nemp2	chr1:52630702-52651919	TCONS_00000820,TCONS_00000821,TCONS_00000822	ENSMUSG00000043015	ENSMUST00000165859	312639	368414	399781	303314	317619	268685	38917	260825	269587	265763
XLOC_000380	Gm28650	chr1:52756718-52757129	TCONS_00000823	ENSMUSG00000100230	ENSMUST00000188413	0	0	0	0	0	0	0	0	0	0
XLOC_000381	Hibch	chr1:52845012-52920986	TCONS_00000824,TCONS_00000825,TCONS_00000826	ENSMUSG00000041426	ENSMUST00000044478,ENSMUST00000159352	731062	989082	71841	771999	800639	735025	842181	717119	610335	74279
XLOC_000382	Mstn	chr1:53061639-53068079	TCONS_00000827,TCONS_00000828	ENSMUSG00000026100	ENSMUST00000027269,ENSMUST00000191197	0.220763	0.128739	0.140028	0.0498344	0.21451	0.518575	0.0973593	0.321892	0.0672504	0.722704
XLOC_000383	Gm24349	chr1:53100049-53100150	TCONS_00000829	ENSMUSG00000089334	ENSMUST00000158709	0	0	0	0	0	0	0	0	0	0
XLOC_000384	Gm28777	chr1:53189186-53297018	TCONS_00000830	ENSMUSG00000100763	ENSMUST00000191402	0.64172	0.750613	0.523756	0.413921	0.939655	0.586884	101586	102168	138396	195886
XLOC_000385	Gm28778,Ormdl1,Osgepl1	chr1:53297094-53352752	TCONS_00000831,TCONS_00000832,TCONS_00000833,TCONS_00000834,TCONS_00000835,TCONS_00000836	ENSMUSG00000026096,ENSMUSG00000026097,ENSMUSG00000100679	ENSMUST00000027265,ENSMUST00000027266,ENSMUST00000114484,ENSMUST00000190734	128756	175673	148924	126312	147684	147746	185407	16454	147793	157202
XLOC_000386	Gm6799	chr1:53363113-53363686	TCONS_00000837	ENSMUSG00000099450	ENSMUST00000186919	0	0	0	0	0	0	0	0	0	0
XLOC_000387	Gm6801	chr1:53390414-53392585	TCONS_00000838	ENSMUSG00000100069	ENSMUST00000190697	0	0	0	0	0	0	0	0	0	0
XLOC_000388	Gm37863	chr1:53791200-53792657	TCONS_00000839	ENSMUSG00000102405	ENSMUST00000194911	0	0	0	0	0	0	0	0	0	0
XLOC_000389	Mir7681	chr1:53806875-54195034	TCONS_00000840	ENSMUSG00000098443	ENSMUST00000184834	0	0	0	0	0	0	0	0	0	0
XLOC_000390	Ccdc150	chr1:54250682-54368727	TCONS_00000841	ENSMUSG00000025983	ENSMUST00000027128	0.0310634	0.0501419	0.020312	0.0187647	0.0336275	0.0216703	0.0418951	0.0298188	0.0362488	0.0539052
XLOC_000391	Gm19637	chr1:54566702-54567281	TCONS_00000842	ENSMUSG00000101130	ENSMUST00000185933	0	0	0	0	0	0	0	0	0	0
XLOC_000392	4930444A19Rik	chr1:54645339-54926387	TCONS_00000843,TCONS_00000844	ENSMUSG00000101674	ENSMUST00000188243,ENSMUST00000190007	0.687429	0.526439	0.83919	0.722838	0.512181	0.505868	0.818289	0.552126	0.626114	0.571276
XLOC_000393	Gm24053	chr1:54645339-54926387	TCONS_00000845	ENSMUSG00000089245	ENSMUST00000158620	0	0	0	0	0	0	0	0	0	0
XLOC_000394	Coq10b	chr1:55051318-55072703	TCONS_00000846,TCONS_00000847,TCONS_00000848	ENSMUSG00000025981	ENSMUST00000027125,ENSMUST00000087617	213603	304471	213039	237283	236577	170138	2017-08-21	166683	184714	168707
XLOC_000395	Gm17971	chr1:55051318-55072703	TCONS_00000849	ENSMUSG00000101122	ENSMUST00000190239	119907	21333	224681	179247	224264	187242	0.993566	124489	166012	0.994832
XLOC_000396	Hspe1	chr1:55077834-55091310	TCONS_00000850,TCONS_00000851	ENSMUSG00000073676	ENSMUST00000075242	355687	336188	361543	354992	391625	457791	373361	438394	408.08	385704
XLOC_000397	Gm16581	chr1:55127296-55128287	TCONS_00000852	ENSMUSG00000089670	ENSMUST00000160730	0	0	0	0	0	0.0659388	0	0	0	0.0265316
XLOC_000398	Mob4	chr1:55131230-55156962	TCONS_00000853,TCONS_00000854,TCONS_00000855,TCONS_00000856	ENSMUSG00000025979	ENSMUST00000159311,ENSMUST00000162364	308437	452371	375951	315379	336891	23316	354203	264464	228362	298946
XLOC_000399	NA	chr1:55157932-55158367	TCONS_00000857	NA	NA	0	0.242055	0.965035	142772	0.195155	0	0.752879	0	0.348746	0.602522
XLOC_000400	NA	chr1:55161538-55161909	TCONS_00000858	NA	NA	0.392378	115301	1229	0.505664	0.56855	0.856858	0.619084	0.55237	0	0.307073
XLOC_000401	Gm10561	chr1:55170158-55235765	TCONS_00000859,TCONS_00000860,TCONS_00000861,TCONS_00000862,TCONS_00000863	ENSMUSG00000097649	ENSMUST00000181563	255491	50511	354451	423264	437712	0.213416	0.416568	0.188039	0.627013	0.384105
XLOC_000402	Mars2	chr1:55237176-55248470	TCONS_00000864	ENSMUSG00000046994	ENSMUST00000061334	228036	379593	278758	235125	256228	181995	241193	203122	179177	217456
XLOC_000403	Gm8292	chr1:55300068-55363469	TCONS_00000865,TCONS_00000866	ENSMUSG00000100215	ENSMUST00000162574	2309.89	2251.48	2799.53	2347.38	2647.82	2721.05	2369.49	1936.63	2398.27	2602.03
XLOC_000404	Plcl1	chr1:55405920-55754285	TCONS_00000867	ENSMUSG00000038349	ENSMUST00000042986	0.216135	0.178167	0.231933	0.237013	0.298437	0.246086	0.181137	0.293489	0.170533	0.243557
XLOC_000405	Gm38056	chr1:55405920-55754285	TCONS_00000868	ENSMUSG00000102145	ENSMUST00000193928	0.0770425	0.10899	0.058575	0.0535807	0.0837864	0.0561174	0.0361478	0.0505368	0.0466426	0.0487153
XLOC_000406	Gm37382	chr1:55405920-55754285	TCONS_00000869	ENSMUSG00000102831	ENSMUST00000193032	0	0	0	0	0	0	0	0	0	0
XLOC_000407	9130227L01Rik	chr1:55931240-55972098	TCONS_00000870	ENSMUSG00000099950	ENSMUST00000189293	0.0200815	0	0.0250306	0.0637627	0.0558463	0	0	0.0187824	0	0
XLOC_000408	1700003I22Rik	chr1:56018977-56020203	TCONS_00000871	ENSMUSG00000100372	ENSMUST00000186048	0	0.237506	0	0	0	0	0	0	0	0
XLOC_000409	Gm28900	chr1:56451406-56451562	TCONS_00000872	ENSMUSG00000100944	ENSMUST00000185232	0	0	0	0	0	0	0	0	0	0
XLOC_000410	Gm28240	chr1:56531823-56533876	TCONS_00000873	ENSMUSG00000101332	ENSMUST00000187560	0	0	0	0.0121632	0	0	0	0	0.0358371	0
XLOC_000411	NA	chr1:56681210-56698223	TCONS_00000874,TCONS_00000875,TCONS_00000876	NA	NA	0.847875	179514	0.80594	0.410304	0.410628	0.44326	0.548844	0.127978	0.399135	0.53316
XLOC_000412	9130024F11Rik	chr1:56793980-57050084	TCONS_00000877,TCONS_00000878,TCONS_00000879,TCONS_00000880,TCONS_00000882	ENSMUSG00000087022	ENSMUST00000135238,ENSMUST00000185204,ENSMUST00000187858,ENSMUST00000187927	213201	0.951788	203515	333821	123595	103039	161963	0.939201	149877	0.422814
XLOC_000413	Gm4081	chr1:56793980-57050084	TCONS_00000881	ENSMUSG00000104310	ENSMUST00000195287	0.0483032	0	0.0246783	0.0201157	0	0	0	0	0	0
XLOC_000414	1700126A01Rik	chr1:57127339-57129400	TCONS_00000883	ENSMUSG00000099945	ENSMUST00000185283	0	0	0	0	0	0	0	0	0	0
XLOC_000415	1700066M21Rik	chr1:57377619-57385423	TCONS_00000884,TCONS_00000885,TCONS_00000886	ENSMUSG00000038323	ENSMUST00000042734	506308	936056	613029	503841	544654	417955	695514	512771	438141	542302
XLOC_000416	9430016H08Rik	chr1:57388236-57417953	TCONS_00000887	ENSMUSG00000025971	ENSMUST00000027114	382238	537708	455024	409204	468794	306164	430172	336974	33023	385394
XLOC_000417	Gm24014	chr1:57467869-57468026	TCONS_00000888	ENSMUSG00000088353	ENSMUST00000157728	0	0	0	0	0	0	0	0	0	0
XLOC_000418	Spats2l	chr1:57774364-57948394	TCONS_00000889,TCONS_00000890,TCONS_00000891,TCONS_00000892,TCONS_00000893,TCONS_00000894,TCONS_00000895,TCONS_00000896,TCONS_00000897,TCONS_00000898,TCONS_00000899,TCONS_00000900,TCONS_00000901,TCONS_00000902,TCONS_00000903,TCONS_00000904,TCONS_00000905,TCONS_00000906,TCONS_00000907,TCONS_00000908	ENSMUSG00000038305	ENSMUST00000163239,ENSMUST00000164302,ENSMUST00000167085,ENSMUST00000169772,ENSMUST00000170139	0.765872	0.438786	0.419971	0.614005	0.521939	0.366485	0.34133	0.544735	0.694833	0.314014
XLOC_000419	Sgol2a	chr1:57995970-58025899	TCONS_00000909,TCONS_00000910,TCONS_00000911,TCONS_00000912	ENSMUSG00000026039	ENSMUST00000027202	124531	158989	148097	129077	148942	104358	121554	113868	947233	117848
XLOC_000420	Aox1	chr1:58029882-58106413	TCONS_00000913,TCONS_00000914,TCONS_00000915,TCONS_00000916,TCONS_00000917,TCONS_00000918,TCONS_00000919,TCONS_00000920,TCONS_00000921,TCONS_00000922,TCONS_00000923,TCONS_00000924	ENSMUSG00000063558	ENSMUST00000001027	183286	198572	247645	200347	2668	145384	222873	116948	20339	131456
XLOC_000421	Aox3	chr1:58113135-58200698	TCONS_00000925,TCONS_00000926	ENSMUSG00000064294	ENSMUST00000040999,ENSMUST00000162011	0.0502851	0	0.0359453	0.0466759	0.0573728	0	0.0205661	0.0267982	0.0164105	0.0647397
XLOC_000422	Aox4	chr1:58210396-58380259	TCONS_00000927	ENSMUSG00000038242	ENSMUST00000040442	0	0.00875013	0	0	0	0	0	0	0	0
XLOC_000423	Aox2	chr1:58210396-58380259	TCONS_00000928	ENSMUSG00000079554	ENSMUST00000114366	0.0222503	0.0141107	0.00683103	0.0046257	0.0220526	0	0.0359878	0.00513673	0	0.0115635
XLOC_000424	Bzw1	chr1:58392897-58407355	TCONS_00000929,TCONS_00000930,TCONS_00000931,TCONS_00000932,TCONS_00000933,TCONS_00000934	ENSMUSG00000051223	ENSMUST00000050552,ENSMUST00000186949	119163	148277	122561	115057	129899	116148	142914	125473	113115	120648
XLOC_000425	Nif3l1	chr1:58430981-58505109	TCONS_00000935,TCONS_00000936,TCONS_00000937	ENSMUSG00000026036	ENSMUST00000087521,ENSMUST00000114337,ENSMUST00000171597	138697	164464	147722	14498	151986	171036	175226	182782	150973	190233
XLOC_000426	Gm15834	chr1:58505151-58595964	TCONS_00000938,TCONS_00000939,TCONS_00000940	ENSMUSG00000085054	ENSMUST00000129740,ENSMUST00000139825	0.125575	0.179073	0.244234	0.247576	0.157397	0.277098	0.449892	0.107414	0.157633	0.217262
XLOC_000427	Ndufb3	chr1:58505151-58595964	TCONS_00000941,TCONS_00000942	ENSMUSG00000026032	ENSMUST00000027193	603512	703861	716086	639954	599301	679037	560137	60.49	569277	670385
XLOC_000428	Gm18802	chr1:58630374-58637344	TCONS_00000943	ENSMUSG00000099490	ENSMUST00000186270	0	0	0	0	0	0	0	0	0	0
XLOC_000429	Cbx3-ps7	chr1:58646687-58695989	TCONS_00000944	ENSMUSG00000059647	ENSMUST00000081455	0	0	0	0	0	0	0	0	0	0
XLOC_000430	Gm20257	chr1:58646687-58695989	TCONS_00000945,TCONS_00000946	ENSMUSG00000102059	ENSMUST00000185352,ENSMUST00000188643	122775	344758	130461	151271	252094	925742	477241	241427	262739	298469
XLOC_000431	Gm28803	chr1:58702308-58703986	TCONS_00000947	ENSMUSG00000101046	ENSMUST00000190385	0	0	0	0	0	0	0	0	0	0
XLOC_000432	Cflar	chr1:58711407-58758889	TCONS_00000948,TCONS_00000949,TCONS_00000950,TCONS_00000951,TCONS_00000952,TCONS_00000953,TCONS_00000954,TCONS_00000955,TCONS_00000956,TCONS_00000957,TCONS_00000958,TCONS_00000959,TCONS_00000960,TCONS_00000961,TCONS_00000962,TCONS_00000963,TCONS_00000964	ENSMUSG00000026031	ENSMUST00000069333,ENSMUST00000097722,ENSMUST00000114309,ENSMUST00000114313	240454	241393	23576	20.58	254391	213537	22312	228742	179399	204494
XLOC_000433	Gm3841	chr1:58785208-58785659	TCONS_00000965	ENSMUSG00000100236	ENSMUST00000191399	0	0	0	0	0	0	0.33326	0	0	0.0877791
XLOC_000434	Casp8	chr1:58795262-58847503	TCONS_00000966,TCONS_00000967,TCONS_00000968,TCONS_00000969,TCONS_00000971,TCONS_00000972,TCONS_00000973	ENSMUSG00000026029	ENSMUST00000027189,ENSMUST00000165549,ENSMUST00000190213,ENSMUST00000191201	23964	247357	259363	262417	243619	26.62	28328	296516	27269	314328
XLOC_000435	Gm37760	chr1:58795262-58847503	TCONS_00000970	ENSMUSG00000102719	ENSMUST00000194726	0.482164	0.857941	0.505882	0.51506	0.368047	0.39807	0.572261	0.369059	0.458566	0.45721
XLOC_000436	Stradb	chr1:58973521-58995715	TCONS_00000974,TCONS_00000975,TCONS_00000976,TCONS_00000977,TCONS_00000978	ENSMUSG00000026027	ENSMUST00000027185,ENSMUST00000114296	470163	556962	479707	398375	45695	496747	563988	406565	424046	467464
XLOC_000437	Gm29018	chr1:59014223-59094900	TCONS_00000979,TCONS_00000980,TCONS_00000981	ENSMUSG00000099752	ENSMUST00000188707,ENSMUST00000191356	0	0	0	0	0	0	0	0	0	0
XLOC_000438	Gm25502	chr1:59014223-59094900	TCONS_00000982	ENSMUSG00000077616	ENSMUST00000104428	0	0	0	0	0	0	0	0	0	0
XLOC_000439	G730003C15Rik	chr1:59100589-59237231	TCONS_00000983	ENSMUSG00000097573	ENSMUST00000189096	0.26877	0.507445	0.219886	0.337946	0.234295	0.486813	0.578972	0.276642	0.372889	0.33481
XLOC_000440	Gm29017	chr1:59100589-59237231	TCONS_00000984	ENSMUSG00000101586	ENSMUST00000190598	0.0898107	0.141989	0.0812822	0.0365079	0.112172	0.128769	0.255895	0.0908972	0.161167	0.157545
XLOC_000441	Gm19125	chr1:59100589-59237231	TCONS_00000985	ENSMUSG00000099563	ENSMUST00000188408	0	0	0	0.0206159	0	0	0	0.048551	0	0
XLOC_000442	Cdk15	chr1:59256905-59353023	TCONS_00000986,TCONS_00000987,TCONS_00000988	ENSMUSG00000026023	ENSMUST00000114248,ENSMUST00000160662	0.0298702	0.0170268	0.0397092	0.0647358	0.0633822	0.0350563	0.183539	0.0448581	0.271498	0.143535
XLOC_000443	Gm29016	chr1:59378929-59392299	TCONS_00000989	ENSMUSG00000099922	ENSMUST00000187523	0	0	0	0	0	0	0	0	0	0
XLOC_000444	Fzd7	chr1:59482093-59492605	TCONS_00000990,TCONS_00000991	ENSMUSG00000041075	ENSMUST00000114246	212316	150172	190827	182602	188732	130668	113547	132472	12652	104018
XLOC_000445	Gm973	chr1:59516263-59634509	TCONS_00000992	ENSMUSG00000047361	ENSMUST00000114243	0.0154727	0	0	0	0.0221758	0	0.0167566	0.00738465	0	0.0113751
XLOC_000446	Gm24545	chr1:59516263-59634509	TCONS_00000993	ENSMUSG00000089276	ENSMUST00000158651	0	0	0	0	0	0	0	0	0	0
XLOC_000447	NA	chr1:59670914-59671527	TCONS_00000994	NA	NA	0.751848	0.420829	0.0857519	0.401419	0.169668	0.523071	0.084805	0.643925	0	0.221099
XLOC_000448	Gm29596	chr1:59673240-59673625	TCONS_00000995	ENSMUSG00000101400	ENSMUST00000185710	0.912428	0.637191	0.217896	0.746641	0.528302	153109	0.665652	0.490331	0.833133	0.545993
XLOC_000449	NA	chr1:59676772-59677092	TCONS_00000996	NA	NA	0.27664	0.582132	210233	126198	0.678469	0.823669	0.619639	0	0.6326	0.89352
XLOC_000450	Nop58	chr1:59684976-59719044	TCONS_00000997,TCONS_00000998,TCONS_00000999	ENSMUSG00000026020	ENSMUST00000027174,ENSMUST00000191142	963868	119193	100445	101.15	109946	104445	105857	111887	882689	115369
XLOC_000451	Snord70	chr1:59684976-59719044	TCONS_00001000	ENSMUSG00000077345	ENSMUST00000104157	0	645299	0	0	157792	0	710355	409899	0	169798
XLOC_000452	Gm26293	chr1:59684976-59719044	TCONS_00001001	ENSMUSG00000077358	ENSMUST00000104170	289139	394195	175285	111.91	0	289824	162301	339245	153877	301383
XLOC_000453	Gm26287	chr1:59684976-59719044	TCONS_00001002	ENSMUSG00000089512	ENSMUST00000158887	0	211698	0	0	0	0	112977	69649	832643	127371
XLOC_000454	Snord11	chr1:59684976-59719044	TCONS_00001003	ENSMUSG00000089093	ENSMUST00000158468	0	0	0	0	0	0	0	498977	0	0
XLOC_000455	Bmpr2	chr1:59763399-59879014	TCONS_00001004,TCONS_00001005	ENSMUSG00000067336	ENSMUST00000087435	845206	112027	952982	789926	108036	805412	144276	856053	100365	887604
XLOC_000456	Gm38125	chr1:59763399-59879014	TCONS_00001006	ENSMUSG00000104052	ENSMUST00000194136	0.00939208	0.0187882	0	0.0078474	0.0133673	0	0	0.0101681	0.0117088	0.00732942
XLOC_000457	Fam117b	chr1:59913005-60043122	TCONS_00001007,TCONS_00001008	ENSMUSG00000041040	ENSMUST00000036540	963901	921362	856813	819957	907795	755803	102304	732562	812062	681744
XLOC_000458	Gm37531	chr1:59913005-60043122	TCONS_00001009	ENSMUSG00000103696	ENSMUST00000191628	0.0335234	0.0103269	0.0327502	0.0135364	0.0334475	0.0172373	0.0715768	0.0186509	0.0269469	0.0322118
XLOC_000459	Carf	chr1:60069784-60153953	TCONS_00001010,TCONS_00001011,TCONS_00001012,TCONS_00001013,TCONS_00001014,TCONS_00001015,TCONS_00001016,TCONS_00001017,TCONS_00001018,TCONS_00001019,TCONS_00001020,TCONS_00001021,TCONS_00001022,TCONS_00001023,TCONS_00001024,TCONS_00001025,TCONS_00001026,TCONS_00001027	ENSMUSG00000026017	ENSMUST00000027171,ENSMUST00000180952,ENSMUST00000187978	200303	284832	23246	176527	262073	105942	157506	13438	173959	140945
XLOC_000460	Gm15464	chr1:60069784-60153953	TCONS_00001028	ENSMUSG00000082609	ENSMUST00000118718	0.174146	0	0.356401	0	0.174359	0.453722	0.165538	0.529189	0.164578	0.273911
XLOC_000461	Nbeal1	chr1:60180598-60338328	TCONS_00001029,TCONS_00001030,TCONS_00001031,TCONS_00001032,TCONS_00001033,TCONS_00001034,TCONS_00001035,TCONS_00001036,TCONS_00001037	ENSMUSG00000073664	ENSMUST00000160834	354624	539979	466336	388154	515836	308204	539449	370298	400757	356852
XLOC_000462	Cyp20a1	chr1:60343072-60388060	TCONS_00001038,TCONS_00001039,TCONS_00001040,TCONS_00001041,TCONS_00001042,TCONS_00001043,TCONS_00001044,TCONS_00001045	ENSMUSG00000049439	ENSMUST00000060608	16011	188756	162997	157465	174058	176048	237851	175297	170742	186495
XLOC_000463	6030460B20Rik	chr1:60343072-60388060	TCONS_00001046	ENSMUSG00000103822	ENSMUST00000191764	0	0.100744	0	0	0	0.0459495	0.115087	0.062477	0.0736664	0.116031
XLOC_000464	Abi2	chr1:60409618-60481341	TCONS_00001047,TCONS_00001048,TCONS_00001049,TCONS_00001050,TCONS_00001051,TCONS_00001052,TCONS_00001053,TCONS_00001054,TCONS_00001055,TCONS_00001056,TCONS_00001057,TCONS_00001058,TCONS_00001059	ENSMUSG00000026782	ENSMUST00000052332,ENSMUST00000187709,ENSMUST00000188594,ENSMUST00000188618,ENSMUST00000189980	669711	803538	655954	626018	699894	569276	609509	61171	504356	536513
XLOC_000465	Gm11576	chr1:60482291-60566779	TCONS_00001060	ENSMUSG00000084400	ENSMUST00000117433	0	0.16237	0.174781	0	0.199877	0	0	0.12884	0	0
XLOC_000466	Gm11577	chr1:60700871-60701937	TCONS_00001061	ENSMUSG00000084151	ENSMUST00000118030	0	0	0	0	0	0	0	0	0	0
XLOC_000467	Eif4a-ps4	chr1:60703931-60705149	TCONS_00001062	ENSMUSG00000101188	ENSMUST00000122226	0.0326705	0.0429654	0.156629	0.0524022	0.083319	0.0439478	0.0440499	0.0296326	0	0.0435332
XLOC_000468	Cd28	chr1:60746357-60773359	TCONS_00001063	ENSMUSG00000026012	ENSMUST00000027165	0.546157	0.259983	0.345918	0.744	0.355343	0.837781	0.486667	0.992808	0.390925	0.948337
XLOC_000469	2310016D23Rik	chr1:60776664-60803790	TCONS_00001064	ENSMUSG00000085965	ENSMUST00000130082	0	0	0	0.500061	0	0	0	0	0	0
XLOC_000470	Gm37198	chr1:60776664-60803790	TCONS_00001065	ENSMUSG00000104069	ENSMUST00000195593	0.0512805	0.159724	0.0237921	0.068657	0.0964219	0.153331	0.0700957	0.163733	0.104596	0.105697
XLOC_000471	Gm11609	chr1:60776664-60803790	TCONS_00001066	ENSMUSG00000083118	ENSMUST00000121926	0	0	0	0.0377217	0	0	0	0	0	0.0353613
XLOC_000472	Gm11581	chr1:60809115-60809942	TCONS_00001067	ENSMUSG00000083355	ENSMUST00000122024	0	0	0.071248	0	0	0	0	0	0	0.0399691
XLOC_000473	Gm38137	chr1:60880337-60881738	TCONS_00001068	ENSMUSG00000102549	ENSMUST00000193735	0	0.13827	0	0.0202045	0	0	0	0	0	0.0194362
XLOC_000474	Rpl18-ps1	chr1:60900897-60901422	TCONS_00001069	ENSMUSG00000081382	ENSMUST00000121555	0.104805	0.113008	0.905147	0.385958	0.139304	0	0.480887	0.297729	0.136384	0.493078
XLOC_000475	Ctla4	chr1:60909024-60915832	TCONS_00001070,TCONS_00001071,TCONS_00001072	ENSMUSG00000026011	ENSMUST00000027164,ENSMUST00000097720	163548	156657	111006	185036	170505	240475	381632	322539	110645	287091
XLOC_000476	Icos	chr1:60977926-61000320	TCONS_00001073,TCONS_00001074	ENSMUSG00000026009	ENSMUST00000027162,ENSMUST00000102827	165341	13407	109046	177698	0.91333	206818	250815	369974	194196	263704
XLOC_000477	Gm37039	chr1:60977926-61000320	TCONS_00001075	ENSMUSG00000102561	ENSMUST00000193733	0.0131717	0.13946	0.10759	0.0240278	0	0.0199635	0.098534	0.0691319	0.0874018	0.0978813
XLOC_000478	Rpl17-ps1	chr1:61075673-61076225	TCONS_00001076	ENSMUSG00000082804	ENSMUST00000119156	0	0	0.104229	0.135738	0	0	0.12739	0.235908	0	0.0603217
XLOC_000479	Gm11587	chr1:61301908-61307746	TCONS_00001077	ENSMUSG00000085248	ENSMUST00000128274	0	0	0	0	0	0	0	0	0	0
XLOC_000480	9530026F06Rik	chr1:61378431-61395904	TCONS_00001078	ENSMUSG00000085447	ENSMUST00000141000	0	0	0	0.0843637	0.058681	0.0691251	0.0615227	0	0	0.0296149
XLOC_000481	Gm11588	chr1:61440100-61469475	TCONS_00001079	ENSMUSG00000086408	ENSMUST00000141758	0	0	0.0884202	0	0	0	0	0	0	0
XLOC_000482	Gm25839	chr1:61470440-61470543	TCONS_00001080	ENSMUSG00000089546	ENSMUST00000158921	0	0	0	0	0	0	0	0	0	0
XLOC_000483	Gm28449	chr1:61474950-61476028	TCONS_00001081	ENSMUSG00000100965	ENSMUST00000187655	0	0	0	0	0	0	0	0	0	0
XLOC_000484	Gm36943	chr1:61545881-61546163	TCONS_00001082	ENSMUSG00000102168	ENSMUST00000194422	0	0	0	0	0	0	0	0	0	0
XLOC_000485	Gm28094	chr1:61548121-61548511	TCONS_00001083	ENSMUSG00000100381	ENSMUST00000185262	0	0	0	0	0	0	0	0	0	0
XLOC_000486	Pard3b	chr1:61638812-62642284	TCONS_00001084,TCONS_00001085,TCONS_00001086,TCONS_00001087,TCONS_00001088	ENSMUSG00000052062	ENSMUST00000046673,ENSMUST00000075374,ENSMUST00000094906	0.0981883	0.100278	0.127032	0.0973697	0.0813106	0.693426	0.871106	0.755066	0.917765	0.640924
XLOC_000487	Gm37205	chr1:61638812-62642284	TCONS_00001089	ENSMUSG00000103656	ENSMUST00000194820	0	0	0	0	0	0	0	0.0136573	0	0
XLOC_000488	Gm38012	chr1:61638812-62642284	TCONS_00001090	ENSMUSG00000104402	ENSMUST00000193022	0	0	0	0	0	0	0	0	0	0.00852208
XLOC_000489	Gm38278	chr1:61638812-62642284	TCONS_00001091	ENSMUSG00000104081	ENSMUST00000194715	0	0	0	0	0	0	0	0	0	0
XLOC_000490	Gm38075	chr1:61638812-62642284	TCONS_00001092	ENSMUSG00000103002	ENSMUST00000191979	0.0505825	0.104072	0.131529	0.0442764	0.131161	0.0797415	0	0.0511815	0	0
XLOC_000491	Gm38351	chr1:61638812-62642284	TCONS_00001093	ENSMUSG00000102359	ENSMUST00000195466	0	0	0	0	0	0	0	0	0	0
XLOC_000492	Gm11599	chr1:62660838-62661716	TCONS_00001094	ENSMUSG00000084333	ENSMUST00000118720	0.333712	0.234233	0.175437	0.341599	0.30675	0.079069	0.304313	0.22152	0.0664012	0.189373
XLOC_000493	Nrp2	chr1:62703083-62818695	TCONS_00001095,TCONS_00001096,TCONS_00001097,TCONS_00001098,TCONS_00001099,TCONS_00001100,TCONS_00001101,TCONS_00001102,TCONS_00001103,TCONS_00001104,TCONS_00001105	ENSMUSG00000025969	ENSMUST00000027112,ENSMUST00000063594,ENSMUST00000075144,ENSMUST00000102822,ENSMUST00000114155,ENSMUST00000114157	424188	406358	395002	363101	461071	453736	458741	450378	424952	448885
XLOC_000494	Gm37121	chr1:62703083-62818695	TCONS_00001106	ENSMUSG00000103032	ENSMUST00000192219	0.516078	0.521955	0.455892	0.312727	0.497477	0.715911	0.56193	0.638885	0.68277	0.700351
XLOC_000495	Gm44468	chr1:63025741-63025846	TCONS_00001107	ENSMUSG00000104991	ENSMUST00000199516	0	0	0	0	0	0	0	0	0	0
XLOC_000496	Gm24942	chr1:63032705-63032819	TCONS_00001108	ENSMUSG00000088953	ENSMUST00000158328	0	0	0	0	0	0	0	0	0	0
XLOC_000497	Rps13-ps7	chr1:63038213-63038581	TCONS_00001109	ENSMUSG00000081617	ENSMUST00000122045	0	0	0	0	0	0	0	0	0	0
XLOC_000498	Rps27-ps1	chr1:63047800-63176822	TCONS_00001110	ENSMUSG00000081429	ENSMUST00000118179	142305	0.752238	0	0.566948	0	0	0.747054	0	0	187743
XLOC_000499	Ino80dos	chr1:63047800-63176822	TCONS_00001111,TCONS_00001112,TCONS_00001113,TCONS_00001114	ENSMUSG00000084799	ENSMUST00000138611,ENSMUST00000186436,ENSMUST00000188602	0.841082	152924	0.791597	114417	178854	119937	167903	232526	142987	205241
XLOC_000500	Gm20342	chr1:63047800-63176822	TCONS_00001115	ENSMUSG00000101599	ENSMUST00000185480	0.302425	0.413712	0.3808	0.317972	0.436165	0.391438	0.589884	0.503773	0.45259	0.457093
XLOC_000501	Gm24557	chr1:63047800-63176822	TCONS_00001116	ENSMUSG00000077884	ENSMUST00000104692	0	0	0	0	0	0	0	0	0	0
XLOC_000502	Eef1b2,Gm27390	chr1:63176824-63180486	TCONS_00001117,TCONS_00001118,TCONS_00001119,TCONS_00001120,TCONS_00001121,TCONS_00001122	ENSMUSG00000025967,ENSMUSG00000098850	ENSMUST00000129339,ENSMUST00000184516,ENSMUST00000188524	788675	750772	763583	781422	768284	806966	745763	737049	861639	691289
XLOC_000503	Gm26457	chr1:63176824-63180486	TCONS_00001123	ENSMUSG00000064612	ENSMUST00000082678	178194	118.7	100479	61839	109779	0	0	74132	0	0
XLOC_000504	Snora41	chr1:63176824-63180486	TCONS_00001124	ENSMUSG00000064602	ENSMUST00000082668	979959	146636	169635	106892	0	188206	0	178725	109491	102109
XLOC_000505	Gm27512	chr1:63182690-63214543	TCONS_00001125	ENSMUSG00000094290	ENSMUST00000175328	134416	155674	0	92907	0	0	172119	995905	706131	0
XLOC_000506	Platr12	chr1:63182690-63214543	TCONS_00001126,TCONS_00001127	ENSMUSG00000086730	ENSMUST00000141027,ENSMUST00000189722	0	0	0	0	0	0	0	0	0	0
XLOC_000507	Zdbf2	chr1:63273225-63314576	TCONS_00001128,TCONS_00001129	ENSMUSG00000027520	ENSMUST00000029025,ENSMUST00000114132	0.00272242	0	0.0149779	0	0.0114101	0.02024	0.0150786	0.0282061	0.0169579	0.026823
XLOC_000508	Adam23	chr1:63445894-63596276	TCONS_00001130,TCONS_00001131,TCONS_00001132,TCONS_00001133	ENSMUSG00000025964	ENSMUST00000087374,ENSMUST00000114103,ENSMUST00000114107	0.181121	0.186188	0.146706	0.309042	0.164188	0.059272	0.112894	0.201087	0.115909	0.0964597
XLOC_000509	Gm12748	chr1:63622850-63686927	TCONS_00001134	ENSMUSG00000083066	ENSMUST00000120763	0	0	0	0	0	0	0	0	0	0
XLOC_000510	Fastkd2	chr1:63730613-63754655	TCONS_00001135	ENSMUSG00000025962	ENSMUST00000027103	503393	700606	532843	551473	531117	477376	582246	546392	485331	516224
XLOC_000511	Gm13754	chr1:63917847-63935932	TCONS_00001136	ENSMUSG00000082373	ENSMUST00000120486	0	0	0	0	0	0	0	0	0	0
XLOC_000512	Gm13749	chr1:63964726-63968999	TCONS_00001137	ENSMUSG00000044689	ENSMUST00000133244	0.0268871	0	0	0	0	0.0399638	0	0	0.0332342	0
XLOC_000513	Gm26649	chr1:64029446-64121491	TCONS_00001138	ENSMUSG00000097272	ENSMUST00000181595	803223	106322	103156	960423	118439	660101	814315	636094	528135	615041
XLOC_000514	Gm13748	chr1:64029446-64121491	TCONS_00001139	ENSMUSG00000086836	ENSMUST00000149820	0	0.507519	0	0	0	0	0	0	0	0.152448
XLOC_000515	Gm13750	chr1:64150200-64150665	TCONS_00001140	ENSMUSG00000086721	ENSMUST00000117621	0.616651	0.910839	0.287685	0.848885	0.501629	0.836422	0.184501	0.327684	0.455762	0.499033
XLOC_000516	Gm25748	chr1:64396333-64396403	TCONS_00001141	ENSMUSG00000093228	ENSMUST00000175487	0	0	0	0	0	0	0	0	0	0
XLOC_000517	Creb1	chr1:64532644-64604548	TCONS_00001142,TCONS_00001143,TCONS_00001144,TCONS_00001145,TCONS_00001146,TCONS_00001147,TCONS_00001148,TCONS_00001149,TCONS_00001150,TCONS_00001151,TCONS_00001152,TCONS_00001153,TCONS_00001154,TCONS_00001155	ENSMUSG00000025958	ENSMUST00000049932,ENSMUST00000087366,ENSMUST00000171164,ENSMUST00000185594,ENSMUST00000187811,ENSMUST00000190348	195699	206482	17437	162045	189517	139392	166505	163948	131657	143551
XLOC_000518	Gm28982	chr1:64617783-64626033	TCONS_00001156	ENSMUSG00000101832	ENSMUST00000186895	0.115028	0.130474	0.119574	0	0	0	0.127263	0.0904102	0.12722	0
XLOC_000519	Gm29152	chr1:64649934-64652756	TCONS_00001157	ENSMUSG00000100437	ENSMUST00000189284	136215	0.72959	0.614408	103115	0.734926	113799	0.246561	0	0.26346	0.954276
XLOC_000520	Ccnyl1	chr1:64679870-64725644	TCONS_00001158,TCONS_00001159,TCONS_00001160,TCONS_00001161,TCONS_00001162,TCONS_00001163,TCONS_00001164	ENSMUSG00000070871	ENSMUST00000094898,ENSMUST00000114077,ENSMUST00000187170	180801	254298	191725	176237	172153	203299	234037	226379	219327	220985
XLOC_000521	Gm38058	chr1:64730527-64740607	TCONS_00001165	ENSMUSG00000102140	ENSMUST00000194323	0.77702	0.561353	0.537934	0.444834	0.542155	0.412164	0.542937	0.49775	0.438102	0.351631
XLOC_000522	Rpl31-ps24	chr1:64789120-64956824	TCONS_00001166	ENSMUSG00000097264	ENSMUST00000181350	0.207079	0	0.24714	0	0.252358	0	0	0.178161	0	0
XLOC_000523	Gm8550	chr1:65012688-65032759	TCONS_00001167	ENSMUSG00000090042	ENSMUST00000161621	0	0.086616	0	0.196455	0	0	0	0	0	0
XLOC_000524	Gm7329	chr1:65095226-65095436	TCONS_00001168	ENSMUSG00000100774	ENSMUST00000185915	0	0	0	0	0	0	0	0	117287	0
XLOC_000525	Pikfyve	chr1:65186701-65278695	TCONS_00001169,TCONS_00001170,TCONS_00001171,TCONS_00001172,TCONS_00001173,TCONS_00001174,TCONS_00001175,TCONS_00001176,TCONS_00001177,TCONS_00001178,TCONS_00001179,TCONS_00001180,TCONS_00001181,TCONS_00001182	ENSMUSG00000025949	ENSMUST00000081154,ENSMUST00000097707	394715	477526	504448	437034	510441	317149	430063	391006	345416	36515
XLOC_000526	Pth2r	chr1:65311256-65389244	TCONS_00001183	ENSMUSG00000025946	ENSMUST00000027083	0	0.0211091	0	0	0	0	0.0437005	0	0	0
XLOC_000527	Gm8805	chr1:65552681-65552994	TCONS_00001184	ENSMUSG00000082774	ENSMUST00000117848	0.883105	0	0.842556	115875	0.465172	0.532332	0	0.930065	0	0.474414
XLOC_000528	Crygf	chr1:65926519-65928307	TCONS_00001185,TCONS_00001186	ENSMUSG00000025945	ENSMUST00000027082,ENSMUST00000114027	0	0	0	0	0	0	0	0	0	0
XLOC_000529	Gm15659	chr1:66033084-66033425	TCONS_00001187	ENSMUSG00000083242	ENSMUST00000118881	0	0	0	0	0	0	0	0	0	0
XLOC_000530	Gm8812	chr1:66062964-66063376	TCONS_00001188	ENSMUSG00000083289	ENSMUST00000118496	0	0	0	0	0	0	0	0	0	0
XLOC_000531	Map2	chr1:66175312-66442583	TCONS_00001189,TCONS_00001190,TCONS_00001191,TCONS_00001192,TCONS_00001193,TCONS_00001194,TCONS_00001195,TCONS_00001196,TCONS_00001197,TCONS_00001199,TCONS_00001200,TCONS_00001201,TCONS_00001202,TCONS_00001203,TCONS_00001204,TCONS_00001205	ENSMUSG00000015222	ENSMUST00000024639,ENSMUST00000077355,ENSMUST00000114012,ENSMUST00000114013,ENSMUST00000114015,ENSMUST00000114017,ENSMUST00000114018	0.0677921	0.0309204	0.0335319	0.0216224	0.0370695	0.322778	0.595153	0.418408	0.776029	0.663346
XLOC_000532	Gm24729	chr1:66175312-66442583	TCONS_00001198	ENSMUSG00000088850	ENSMUST00000158225	0	0	0	0	0	0	0	0	0	0
XLOC_000533	Gm25411	chr1:66175312-66442583	TCONS_00001206	ENSMUSG00000065694	ENSMUST00000083760	0	0	0	0	0	0	0	0	0	0
XLOC_000534	Unc80	chr1:66468366-66699866	TCONS_00001207,TCONS_00001208	ENSMUSG00000055567	ENSMUST00000061620,ENSMUST00000212557	0.00233989	0	0	0.00583535	0.00306613	0	0	0.00877291	0.00553038	0.00643487
XLOC_000535	Rpe	chr1:66700830-66817562	TCONS_00001209,TCONS_00001210,TCONS_00001211,TCONS_00001212	ENSMUSG00000026005	ENSMUST00000027157,ENSMUST00000113995	150393	203416	17781	147429	164484	132092	148984	145617	113502	130941
XLOC_000536	Gm38162	chr1:66700830-66817562	TCONS_00001213	ENSMUSG00000102776	ENSMUST00000195562	0.14761	0.240721	0.378435	0.201059	0.357113	0.331335	0.437265	0.381152	0.298895	0.416646
XLOC_000537	Gm15789	chr1:66700830-66817562	TCONS_00001214	ENSMUSG00000082057	ENSMUST00000118992	0.0510543	0.0916166	0.148827	0.142015	0.161553	0.0776569	0.309429	0.139626	0.0312493	0.22114
XLOC_000538	Gm37755	chr1:66700830-66817562	TCONS_00001215	ENSMUSG00000103382	ENSMUST00000195880	0.179685	0.52316	0.191109	0.220815	0.363192	0.170564	0.458572	0.290848	0.177109	0.158894
XLOC_000539	Gm27934	chr1:66830838-66863277	TCONS_00001216	ENSMUSG00000089420	ENSMUST00000158795	0	0	0	0	0	0	0	0	0	0
XLOC_000540	Gm25832	chr1:66866796-66866926	TCONS_00001217	ENSMUSG00000077328	ENSMUST00000104140	0	0	0	0	0	0	0	0	0	0
XLOC_000541	Gm15826	chr1:66951828-66953469	TCONS_00001218	ENSMUSG00000082212	ENSMUST00000121328	0	0	0	0	0	0	0	0	0	0
XLOC_000542	Cps1	chr1:67123025-67231259	TCONS_00001219	ENSMUSG00000025991	ENSMUST00000027144	0	0.00860785	0.00754144	0	0	0.00857312	0.00892704	0	0	0
XLOC_000543	Gm15668	chr1:67249199-67323609	TCONS_00001220	ENSMUSG00000086204	ENSMUST00000140506	0	0	0	0	0	0	0	0	0	0
XLOC_000544	Gm26342	chr1:67249199-67323609	TCONS_00001221	ENSMUSG00000077745	ENSMUST00000104557	0	0	0	0	0	0	0	0	0	0
XLOC_000545	Kif22-ps	chr1:67585052-67587036	TCONS_00001222	ENSMUSG00000082473	ENSMUST00000119302	0	0	0.0198175	0	0.0216127	0	0	0.0148514	0	0
XLOC_000546	Gm22548	chr1:67616974-67617052	TCONS_00001223	ENSMUSG00000095282	ENSMUST00000174899	0	0	0	0	0	0	105359	0	0	524414
XLOC_000547	Gm15669	chr1:67792480-67805324	TCONS_00001224	ENSMUSG00000085075	ENSMUST00000147834	0	0	0	0	0	0	0	0	0	0
XLOC_000548	Gm37957	chr1:67903229-67905532	TCONS_00001225	ENSMUSG00000104395	ENSMUST00000192182	0	0	0	0	0	0	0	0	0	0
XLOC_000549	Gm23189	chr1:67973675-67973777	TCONS_00001226	ENSMUSG00000096031	ENSMUST00000178954	0	0	0	0	0	0	0	0	0	0
XLOC_000550	Gm15671	chr1:68024242-68025763	TCONS_00001227	ENSMUSG00000087329	ENSMUST00000124160	0	0	0	0	0	0	0	0	0	0
XLOC_000551	Pced1c-ps	chr1:69377320-69378071	TCONS_00001228	ENSMUSG00000101387	ENSMUST00000187740	0	0	0.0854849	0	0	0	0	0	0.101155	0.0839818
XLOC_000552	Gm28497	chr1:69441055-69444084	TCONS_00001229	ENSMUSG00000099804	ENSMUST00000189646	0	0.017395	0	0.0520772	0.0297197	0	0	0	0	0
XLOC_000553	Gm29114	chr1:69513931-69687245	TCONS_00001230	ENSMUSG00000101156	ENSMUST00000187100	0	0	0	0	0	0	0	0	0.0310179	0.0100451
XLOC_000554	Gm37930	chr1:69770867-69772753	TCONS_00001231	ENSMUSG00000103402	ENSMUST00000194308	0	0	0	0	0	0	0	0	0	0
XLOC_000555	Spag16	chr1:69826987-70725132	TCONS_00001232,TCONS_00001233	ENSMUSG00000053153	ENSMUST00000065425,ENSMUST00000113940	0	0	0	0	0	0	0	0	0.0119655	0.00700538
XLOC_000556	Gm23422	chr1:69826987-70725132	TCONS_00001234	ENSMUSG00000075952	ENSMUST00000102000	0	0	0	0	0	0	0	0	0	0
XLOC_000557	Vwc2l	chr1:70725714-70885397	TCONS_00001235,TCONS_00001236,TCONS_00001237,TCONS_00001238,TCONS_00001239,TCONS_00001240	ENSMUSG00000045648	ENSMUST00000053922,ENSMUST00000161937,ENSMUST00000162182	0	0	0	0	0	0	0	0	0	0
XLOC_000558	Atic	chr1:71557149-71579631	TCONS_00001241	ENSMUSG00000026192	ENSMUST00000027384	662164	672358	613608	653586	628908	696914	65437	632194	622599	605481
XLOC_000559	Apol7d	chr1:71585519-71662843	TCONS_00001242,TCONS_00001243	ENSMUSG00000073652	ENSMUST00000097699,ENSMUST00000126516	151383	105306	145494	133525	162499	919958	267347	888917	310199	135614
XLOC_000560	NA	chr1:71813575-71813832	TCONS_00001244	NA	NA	0	0	0	0	0.648812	0	0	0	0	0
XLOC_000561	Gm8883	chr1:71888111-71891204	TCONS_00001245,TCONS_00001246,TCONS_00001247	ENSMUSG00000099707	ENSMUST00000187594,ENSMUST00000188258,ENSMUST00000189680	120296	0.725043	118741	0.697323	0.786311	0.480253	0.559829	0.423757	0.443144	0.459715
XLOC_000562	Gm5528	chr1:71958997-72038731	TCONS_00001248	ENSMUSG00000059483	ENSMUST00000076314	131521	144657	160882	0.616595	175388	124691	0.960127	0.922358	107804	159167
XLOC_000563	Gm8885	chr1:72087856-72088454	TCONS_00001249	ENSMUSG00000101496	ENSMUST00000189382	0.311058	0.120363	0.107271	0.165751	0.342674	0.136932	0	0	0.114686	0.236665
XLOC_000564	Gm25360	chr1:72226239-72226430	TCONS_00001250	ENSMUSG00000094655	ENSMUST00000178786	291632	399467	136547	263097	255237	161535	0	0	130963	0.681151
XLOC_000565	D230017M19Rik	chr1:72236464-72284314	TCONS_00001251,TCONS_00001252,TCONS_00001254,TCONS_00001255,TCONS_00001258,TCONS_00001259	ENSMUSG00000097131	ENSMUST00000180722,ENSMUST00000181973	0.985172	173755	199198	118448	165698	0.233398	0.472594	0.242841	0.637528	0.422411
XLOC_000566	Gm23472	chr1:72236464-72284314	TCONS_00001253	ENSMUSG00000094050	ENSMUST00000101806	0	0	0	0	0	0	0	0	0	0
XLOC_000567	Gm24497	chr1:72236464-72284314	TCONS_00001256	ENSMUSG00000093956	ENSMUST00000177868	0	0	0	0	0	0	0	0	0	0
XLOC_000568	Gm25939	chr1:72236464-72284314	TCONS_00001257	ENSMUSG00000093843	ENSMUST00000179876	0	0	0	185478	0	0	0	0	0	0
XLOC_000569	Tmem169	chr1:72284368-72303104	TCONS_00001260	ENSMUSG00000026188	ENSMUST00000027380	0.0314968	0.0296298	0	0.01732	0.0291497	0	0.0778498	0	0.0248615	0
XLOC_000570	Xrcc5	chr1:72307420-72394952	TCONS_00001261,TCONS_00001262,TCONS_00001263,TCONS_00001264	ENSMUSG00000026187	ENSMUST00000027379	170685	171845	181436	167799	207471	108821	16845	130564	16168	11934
XLOC_000571	Gm15843	chr1:72427111-72536930	TCONS_00001265	ENSMUSG00000085812	ENSMUST00000146593	0.747279	237399	208862	158025	140248	0.674779	0.830753	0.876239	0.721036	118945
XLOC_000572	Smarcal1	chr1:72583250-72633180	TCONS_00001266,TCONS_00001267,TCONS_00001268,TCONS_00001269	ENSMUSG00000039354	ENSMUST00000047615,ENSMUST00000152225	980819	837452	94521	832199	970285	543365	61759	577034	666758	548331
XLOC_000573	RP23-432C4.2	chr1:72641242-72642963	TCONS_00001270	ENSMUSG00000110712	ENSMUST00000211909	0.27504	0.518292	0.328669	0.453074	0.497267	0.526091	116759	0.977571	0.827164	0.825724
XLOC_000574	RP23-38P22.2	chr1:72642979-72700579	TCONS_00001271	ENSMUSG00000110487	ENSMUST00000211962	0	0	0	0	0	0	0	0	0	0
XLOC_000575	Rpl37a	chr1:72711274-72713813	TCONS_00001272,TCONS_00001273,TCONS_00001274	ENSMUSG00000046330	ENSMUST00000059980	813239	607124	738941	849.57	655014	692959	556487	547667	664737	520377
XLOC_000576	Igfbp2	chr1:72824502-72852474	TCONS_00001275,TCONS_00001276	ENSMUSG00000039323	ENSMUST00000047328,ENSMUST00000120564	0.15658	0.181857	0.637443	0.323658	0.323821	0.13401	0.104201	0.0806128	0.226519	0.0680789
XLOC_000577	1700027A15Rik	chr1:72984843-73025507	TCONS_00001277,TCONS_00001278,TCONS_00001279,TCONS_00001280	ENSMUSG00000101968	ENSMUST00000185768,ENSMUST00000188349,ENSMUST00000188793,ENSMUST00000191122	0	0	0	0	0	0	0	0.153209	0	0
XLOC_000578	Gm29185	chr1:73269063-73306360	TCONS_00001281	ENSMUSG00000101112	ENSMUST00000190578	0	0	0	0	0	0	0	0	0	0
XLOC_000579	Gm27315	chr1:73390774-73430790	TCONS_00001282	ENSMUSG00000098697	ENSMUST00000183977	0	0	0	0	0	0	0	0	0	0
XLOC_000580	D530049I02Rik	chr1:73390774-73430790	TCONS_00001283	ENSMUSG00000101812	ENSMUST00000186582	0	0	0	0	0	0	0	0	0	0
XLOC_000581	Gm9553	chr1:73512045-73513041	TCONS_00001284	ENSMUSG00000100044	ENSMUST00000185703	0	0	0	0	0	0	0	0	0	0.0257459
XLOC_000582	Gm29186	chr1:73522094-73536349	TCONS_00001285	ENSMUSG00000100429	ENSMUST00000189178	0	0	0	0	0	0	0	0	0	0
XLOC_000583	Gm25329	chr1:73618087-73864466	TCONS_00001286	ENSMUSG00000088666	ENSMUST00000158041	0	0	0	0	0	0	0	0	0	0
XLOC_000584	Rufy4	chr1:74125540-74148223	TCONS_00001287,TCONS_00001288,TCONS_00001289	ENSMUSG00000061815	ENSMUST00000080167,ENSMUST00000127134	0.154301	0.0175167	0.377064	0.0837906	0.137397	0.0189423	0.0143383	0.0156785	0.259884	0.0349928
XLOC_000585	Cxcr2	chr1:74153988-74161246	TCONS_00001290,TCONS_00001291,TCONS_00001292	ENSMUSG00000026180	ENSMUST00000027372,ENSMUST00000106899	24367	20195	410263	167881	205917	10162	0.902219	113555	0.720465	121477
XLOC_000586	Gm25524	chr1:74212812-74212919	TCONS_00001293	ENSMUSG00000094768	ENSMUST00000101821	0	0	0	0	0	0	0	0	0	0
XLOC_000587	Arpc2	chr1:74236496-74268209	TCONS_00001294,TCONS_00001295,TCONS_00001296,TCONS_00001297,TCONS_00001298,TCONS_00001299	ENSMUSG00000006304	ENSMUST00000006467,ENSMUST00000113819,ENSMUST00000113820	255105	286447	263186	260628	247663	245193	247606	245135	226685	223471
XLOC_000588	Gpbar1	chr1:74277169-74279686	TCONS_00001300,TCONS_00001301	ENSMUSG00000064272	ENSMUST00000077985	0.113968	0	0.0660843	0.0528959	0.0644773	0	0	0.0515929	0.0685571	0
XLOC_000589	Gm28364	chr1:74279839-74284738	TCONS_00001302	ENSMUSG00000101503	ENSMUST00000187908	284626	270807	252799	331114	276628	275181	345592	260417	254741	296345
XLOC_000590	Pnkd	chr1:74284929-74353694	TCONS_00001303,TCONS_00001304,TCONS_00001305,TCONS_00001310	ENSMUSG00000026179	ENSMUST00000027370,ENSMUST00000087225,ENSMUST00000087226,ENSMUST00000113805	21281	153994	177825	219231	179045	140872	105473	123615	143453	124231
XLOC_000591	Gm29358	chr1:74284929-74353694	TCONS_00001306,TCONS_00001307,TCONS_00001308	ENSMUSG00000099931	ENSMUST00000186510,ENSMUST00000187941	0.443775	0.54484	0.51668	0.504318	0.377926	0.510054	0.553507	0.454666	0.577769	0.624557
XLOC_000592	Gm37931	chr1:74284929-74353694	TCONS_00001309	ENSMUSG00000103403	ENSMUST00000194686	0.173559	0.21484	0.260681	0.287412	0.112479	0.264052	0.158008	0.127672	0.134786	0.238264
XLOC_000593	Catip	chr1:74362107-74369321	TCONS_00001311,TCONS_00001312,TCONS_00001313	ENSMUSG00000073650	ENSMUST00000097697,ENSMUST00000191010	0.750664	0.718727	123969	121581	0.810174	0.283947	0.306832	0.361962	0.285915	0.414819
XLOC_000594	Slc11a1	chr1:74375194-74386072	TCONS_00001314,TCONS_00001315,TCONS_00001316,TCONS_00001317,TCONS_00001318,TCONS_00001319,TCONS_00001320	ENSMUSG00000026177	ENSMUST00000027368,ENSMUST00000187516	147673	977872	11076	122129	107351	234919	106814	232813	926208	177907
XLOC_000595	NA	chr1:74390401-74390899	TCONS_00001321	NA	NA	0.191538	0	0	0.0842825	0	0	0.113021	0.254544	0.119688	0.122765
XLOC_000596	Ctdsp1	chr1:74391508-74397375	TCONS_00001322,TCONS_00001323,TCONS_00001324,TCONS_00001325	ENSMUSG00000026176	ENSMUST00000027367	642125	61496	610141	653451	59913	507489	452896	50.13	499449	467034
XLOC_000597	Mir26b	chr1:74391508-74397375	TCONS_00001326	ENSMUSG00000065468	ENSMUST00000083534	0	0	0	0	0	0	0	0	0	0
XLOC_000598	NA	chr1:74399366-74399761	TCONS_00001327	NA	NA	0.751412	0.924366	0.189994	0.458795	0.636725	0.191189	0.810941	0.278586	0	0.22738
XLOC_000599	Vil1	chr1:74409375-74588166	TCONS_00001328	ENSMUSG00000026175	ENSMUST00000027366	0.0554904	0.108667	0.0766023	0.155376	0.138519	0.0455766	0.0485274	0.0573029	0.0631221	0.056791
XLOC_000600	Cnot9	chr1:74409375-74588166	TCONS_00001329,TCONS_00001330,TCONS_00001331,TCONS_00001332	ENSMUSG00000026174	ENSMUST00000087215	260933	303091	254002	256413	259456	257098	284966	262071	228948	250489
XLOC_000601	Plcd4	chr1:74409375-74588166	TCONS_00001333,TCONS_00001334,TCONS_00001335,TCONS_00001336,TCONS_00001337,TCONS_00001338,TCONS_00001339,TCONS_00001340,TCONS_00001341	ENSMUSG00000026173	ENSMUST00000027362,ENSMUST00000067916,ENSMUST00000113747,ENSMUST00000113749,ENSMUST00000113750	0.312052	0.258904	0.19182	0.177635	0.332489	0.647371	0.104969	0.291064	0.103818	0.760277
XLOC_000602	Bcs1l	chr1:74588250-74592443	TCONS_00001342,TCONS_00001343,TCONS_00001344,TCONS_00001345	ENSMUSG00000026172	ENSMUST00000027358,ENSMUST00000113732,ENSMUST00000113733	524871	638492	575226	543553	583173	489448	519077	486372	559457	523234
XLOC_000603	Stk36	chr1:74601444-74636963	TCONS_00001346,TCONS_00001347,TCONS_00001348,TCONS_00001349,TCONS_00001350,TCONS_00001351,TCONS_00001352,TCONS_00001353,TCONS_00001354,TCONS_00001355	ENSMUSG00000033276	ENSMUST00000087183,ENSMUST00000087186,ENSMUST00000113694	194706	179516	189229	192522	27667	0.698917	129048	0.951971	113976	0.709536
XLOC_000604	Ttll4	chr1:74661744-74703730	TCONS_00001356,TCONS_00001357,TCONS_00001358,TCONS_00001359,TCONS_00001360,TCONS_00001361,TCONS_00001362,TCONS_00001363	ENSMUSG00000033257	ENSMUST00000042125,ENSMUST00000113678	134099	140161	12879	129052	136934	163556	163326	171506	152419	172441
XLOC_000605	Cyp27a1	chr1:74713242-74737932	TCONS_00001364,TCONS_00001365	ENSMUSG00000026170	ENSMUST00000027356	225513	201568	178581	284576	201788	267291	155231	265574	150243	259364
XLOC_000606	Gm27507	chr1:74764797-74764890	TCONS_00001366	ENSMUSG00000098351	ENSMUST00000184199	0	0	0	0	0	0	0	0	0	0
XLOC_000607	Wnt6	chr1:74771891-74785322	TCONS_00001367	ENSMUSG00000033227	ENSMUST00000006716	0.61099	0.538855	0.517491	0.549549	0.485655	0.0357284	0.170829	0.040949	0.149324	0.0662069
XLOC_000608	Wnt10a	chr1:74791515-74804179	TCONS_00001368,TCONS_00001369	ENSMUSG00000026167	ENSMUST00000006718	208129	200064	176836	277549	182835	131501	154829	184947	296173	158298
XLOC_000609	Gm16582	chr1:74850894-74879953	TCONS_00001370	ENSMUSG00000089964	ENSMUST00000159627	0	0	0	0	0	0	0	0	0	0
XLOC_000610	Cdk5r2	chr1:74850894-74879953	TCONS_00001371	ENSMUSG00000090071	ENSMUST00000160379	0	0.019062	0	0	0	0	0	0	0	0
XLOC_000611	Gm15841	chr1:74902070-74935599	TCONS_00001372	ENSMUSG00000089653	ENSMUST00000160540	0	0	0	0	0	0	0	0	0	0
XLOC_000612	Gm37744	chr1:74954251-74955841	TCONS_00001373	ENSMUSG00000103145	ENSMUST00000194616	0.0234083	0.0410481	0.03211	0.0193074	0.035273	0	0	0.0240925	0.0587367	0
XLOC_000613	Fam134a	chr1:75142785-75147913	TCONS_00001374,TCONS_00001375	ENSMUSG00000049339	ENSMUST00000097694,ENSMUST00000190240	262039	235515	243228	249388	256598	205077	226293	192889	227279	184087
XLOC_000614	Zfand2b	chr1:75168645-75171629	TCONS_00001376,TCONS_00001377,TCONS_00001378	ENSMUSG00000026197	ENSMUST00000027394,ENSMUST00000160439	149022	136919	144821	162808	129786	894921	897485	94271	130262	980278
XLOC_000615	Ankzf1	chr1:75171716-75210778	TCONS_00001379,TCONS_00001380,TCONS_00001381	ENSMUSG00000026199	ENSMUST00000127625,ENSMUST00000152233	637198	685829	725442	729129	684677	436604	467326	428187	484012	393161
XLOC_000616	Stk16	chr1:75210837-75219294	TCONS_00001382,TCONS_00001383,TCONS_00001384,TCONS_00001385	ENSMUSG00000026201	ENSMUST00000027401	349015	304542	328824	344989	292459	228823	220329	225857	211669	207931
XLOC_000617	Dnajb2	chr1:75236405-75245710	TCONS_00001386,TCONS_00001387,TCONS_00001388,TCONS_00001389,TCONS_00001390,TCONS_00001391,TCONS_00001392,TCONS_00001393,TCONS_00001394,TCONS_00001395,TCONS_00001396	ENSMUSG00000026203	ENSMUST00000055223,ENSMUST00000082158,ENSMUST00000187058,ENSMUST00000188290,ENSMUST00000188346,ENSMUST00000188931	219543	209494	241706	195724	199644	153337	136958	125527	149117	141951
XLOC_000618	Gm28294	chr1:75247026-75264213	TCONS_00001397	ENSMUSG00000101840	ENSMUST00000191154	246641	299262	365434	280435	26911	380514	26511	396331	366184	456128
XLOC_000619	Gm28902	chr1:75272198-75278415	TCONS_00001398	ENSMUSG00000100556	ENSMUST00000191531	0	0	0	0	0	0	0	0	0	0
XLOC_000620	Des	chr1:75360328-75375012	TCONS_00001399	ENSMUSG00000026208	ENSMUST00000027409	770527	551571	555337	208375	503528	145727	38635	80562	523808	125362
XLOC_000621	Speg	chr1:75375296-75432320	TCONS_00001400,TCONS_00001401,TCONS_00001402,TCONS_00001403,TCONS_00001404,TCONS_00001405,TCONS_00001406,TCONS_00001407,TCONS_00001408,TCONS_00001409,TCONS_00001410,TCONS_00001411	ENSMUSG00000026207	ENSMUST00000087122,ENSMUST00000113587,ENSMUST00000113588,ENSMUST00000113589,ENSMUST00000113590,ENSMUST00000122266	2116	170975	153772	141266	151553	295939	0.784054	129097	11061	229924
XLOC_000622	Gmppa	chr1:75435929-75443177	TCONS_00001412,TCONS_00001413,TCONS_00001414,TCONS_00001415,TCONS_00001416,TCONS_00001417	ENSMUSG00000033021	ENSMUST00000037796,ENSMUST00000113584	265565	217802	251482	251619	242667	134245	143463	135335	164521	124207
XLOC_000623	Asic4	chr1:75450435-75474343	TCONS_00001418,TCONS_00001419	ENSMUSG00000033007	ENSMUST00000037708,ENSMUST00000113577	0	0	0.0176338	0	0	0.0219877	0	0	0	0
XLOC_000624	Tmem198	chr1:75474568-75510366	TCONS_00001420,TCONS_00001421,TCONS_00001422	ENSMUSG00000051703	ENSMUST00000050899,ENSMUST00000113575	0.77392	0.660345	0.842539	10357	0.782226	0.895481	0.424559	0.56431	0.539467	0.598827
XLOC_000625	Inha	chr1:75474568-75510366	TCONS_00001423,TCONS_00001424	ENSMUSG00000032968	ENSMUST00000037330	0.521866	0.411587	0.474899	0.553589	0.450288	236388	277584	243508	316843	272449
XLOC_000626	Stk11ip	chr1:75521528-75537335	TCONS_00001425,TCONS_00001426	ENSMUSG00000026213	ENSMUST00000027414,ENSMUST00000113553	596683	492354	494034	604888	474991	41072	394588	424587	509034	410417
XLOC_000627	Gm15183	chr1:75542210-75542558	TCONS_00001427	ENSMUSG00000082059	ENSMUST00000118933	0	0	0	0	0	0	0	0	0	0
XLOC_000628	Slc4a3	chr1:75546265-75562329	TCONS_00001428,TCONS_00001429,TCONS_00001430,TCONS_00001431,TCONS_00001432,TCONS_00001433,TCONS_00001434,TCONS_00001435,TCONS_00001436,TCONS_00001437	ENSMUSG00000006576	ENSMUST00000124341	0.308155	0.320445	0.310686	0.187589	0.243044	0.890941	11534	109158	154927	0.994261
XLOC_000629	Gm15180	chr1:75568082-75568574	TCONS_00001438	ENSMUSG00000083244	ENSMUST00000117745	0	0	0	0	0	0	0	0	0	0
XLOC_000630	Gm15182	chr1:75624653-75626329	TCONS_00001439	ENSMUSG00000082528	ENSMUST00000120832	0	0	0	0	0	0	0	0	0	0
XLOC_000631	Gm5257	chr1:75636389-75637179	TCONS_00001440	ENSMUSG00000082012	ENSMUST00000121823	0.0571163	0	0	0.0438363	0	0	0	0	0	0.0769985
XLOC_000632	Gm29069	chr1:76420691-76528422	TCONS_00001441	ENSMUSG00000100827	ENSMUST00000185857	0	0	0	0	0	0	0	0	0	0
XLOC_000633	Gm17751	chr1:76420691-76528422	TCONS_00001442	ENSMUSG00000100553	ENSMUST00000189132	0	0	0	0	0	0	0	0	0	0
XLOC_000634	Mir6343	chr1:76420691-76528422	TCONS_00001443	ENSMUSG00000098611	ENSMUST00000183584	0	0	0	0	0	0	0	0	0	0
XLOC_000635	Gm25974	chr1:77143226-77146992	TCONS_00001444	ENSMUSG00000089326	ENSMUST00000158701	0	0	0	0	0	0	0	0	0	0
XLOC_000636	Gm28386	chr1:77515279-77517128	TCONS_00001445	ENSMUSG00000101849	ENSMUST00000189147	0	0.0237786	0	0	0	0	0	0	0	0
XLOC_000637	Gm28385	chr1:77570671-77570963	TCONS_00001446	ENSMUSG00000101506	ENSMUST00000185671	0	0	0	0	0	0	0	0	0	0
XLOC_000638	Sgpp2	chr1:78310344-78488897	TCONS_00001447	ENSMUSG00000032908	ENSMUST00000036172	0.1163	0.135336	0.0977258	0.148573	0.178098	0.0636268	0.0849394	0.0905605	0.105702	0.0643631
XLOC_000639	Gm37884	chr1:78310344-78488897	TCONS_00001448	ENSMUSG00000102945	ENSMUST00000191857	0	0	0	0	0.132603	0	0	0.089979	0	0.0351514
XLOC_000640	Gm28995	chr1:78310344-78488897	TCONS_00001449	ENSMUSG00000101798	ENSMUST00000186625	0	0	0	118594	0	0	0	0	0.578534	0.754413
XLOC_000641	Mogat1	chr1:78497025-78538173	TCONS_00001450,TCONS_00001451	ENSMUSG00000012187	ENSMUST00000012331,ENSMUST00000113524	0.199519	0.0530606	0	0.0646039	0.18208	0.110029	0	0	0	0
XLOC_000642	Gm29611	chr1:78615466-78620165	TCONS_00001452	ENSMUSG00000100562	ENSMUST00000186132	0	0	0	0	0	0	0	0	0	0
XLOC_000643	Acsl3,Utp14b	chr1:78657824-78707743	TCONS_00001453,TCONS_00001454,TCONS_00001455,TCONS_00001456,TCONS_00001457,TCONS_00001458,TCONS_00001459,TCONS_00001460	ENSMUSG00000032883,ENSMUSG00000079470	ENSMUST00000035779,ENSMUST00000053760,ENSMUST00000134566,ENSMUST00000142704,ENSMUST00000151622	211094	216321	222483	193959	245789	14807	239028	140307	200132	150354
XLOC_000644	Kcne4	chr1:78791622-79224511	TCONS_00001461,TCONS_00001462	ENSMUSG00000047330	ENSMUST00000057262,ENSMUST00000187432	0.684468	0.823571	0.713332	0.449614	0.977712	0.354878	0.592961	0.466132	0.926598	0.401397
XLOC_000645	Gm29187	chr1:78791622-79224511	TCONS_00001463	ENSMUSG00000101324	ENSMUST00000186681	0	0.0821032	0	0	0	0	0	0	0	0
XLOC_000646	Gm10555	chr1:79762716-79764507	TCONS_00001464	ENSMUSG00000104497	ENSMUST00000193178	0	0	0	0	0	0.0243825	0	0	0	0
XLOC_000647	Mrpl44	chr1:79776017-79781445	TCONS_00001465	ENSMUSG00000026248	ENSMUST00000027464	151823	139275	143195	15146	14.54	137388	12442	147001	137151	137153
XLOC_000648	Gm28071	chr1:79957579-79958057	TCONS_00001466	ENSMUSG00000100397	ENSMUST00000190355	0	0	0	0	0	0	0.133465	0	0	0.0946858
XLOC_000649	Gm28058	chr1:80098621-80098885	TCONS_00001467	ENSMUSG00000099753	ENSMUST00000186421	0	0	0	0	0	0	0	0	0	0
XLOC_000650	Gm23934	chr1:80135465-80135572	TCONS_00001468	ENSMUSG00000096297	ENSMUST00000179111	0	0	0	0	0	0	0	0	0	0
XLOC_000651	9830004L10Rik	chr1:80186949-80192073	TCONS_00001469,TCONS_00001470	ENSMUSG00000099552	ENSMUST00000185548,ENSMUST00000188074	0.0127431	0	0.153442	0.158138	0.0655743	0.0762999	0	0.0460321	0.110074	0.0378993
XLOC_000652	2310015K22Rik	chr1:80225043-80228792	TCONS_00001471	ENSMUSG00000101257	ENSMUST00000191452	0.052152	0	0	0	0.0353408	0	0	0.0247859	0	0.0184912
XLOC_000653	Gm29125	chr1:80382821-80386251	TCONS_00001472	ENSMUSG00000101722	ENSMUST00000187121	0	0	0.0131834	0.0180171	0	0	0	0	0.0128653	0
XLOC_000654	1700016L21Rik	chr1:80445931-80479867	TCONS_00001473,TCONS_00001474	ENSMUSG00000101483	ENSMUST00000187497,ENSMUST00000189139	0	0	0	0.0626611	0.113779	0.210452	0.238711	0.150693	0	0.238164
XLOC_000655	Gm28066	chr1:80949425-80949897	TCONS_00001475	ENSMUSG00000099918	ENSMUST00000188657	0	0	0	0	0	0	0	0	0	0
XLOC_000656	Nyap2	chr1:81076949-81341764	TCONS_00001476,TCONS_00001477,TCONS_00001478,TCONS_00001479,TCONS_00001480,TCONS_00001481,TCONS_00001482,TCONS_00001483,TCONS_00001484,TCONS_00001485,TCONS_00001486,TCONS_00001487	ENSMUSG00000054976	ENSMUST00000068275,ENSMUST00000113494,ENSMUST00000123285,ENSMUST00000123720,ENSMUST00000137862	0	0.0448783	0	0	0.0064915	0	0.00823893	0.00930058	0.0112576	0
XLOC_000657	Gm7516	chr1:81797240-81797946	TCONS_00001488	ENSMUSG00000100561	ENSMUST00000186198	148377	12766	147145	160662	132587	135375	119872	12331	181605	119086
XLOC_000658	Gm37114	chr1:82105179-82106983	TCONS_00001489	ENSMUSG00000103571	ENSMUST00000195065	0	0	0	0	0	0	0	0	0	0
XLOC_000659	Mir6344	chr1:82131915-82132019	TCONS_00001490	ENSMUSG00000098797	ENSMUST00000183462	0	0	0	0	0	0	0	0	0	0
XLOC_000660	Gm9747	chr1:82233100-82291420	TCONS_00001491	ENSMUSG00000022591	ENSMUST00000023262	192696	329263	182978	153969	21844	774108	14016	922175	109721	885457
XLOC_000661	Rhbdd1	chr1:82316346-82445366	TCONS_00001492,TCONS_00001493,TCONS_00001494,TCONS_00001495	ENSMUSG00000026142	ENSMUST00000027322,ENSMUST00000140020	140039	185561	160421	170331	203693	758466	927793	846617	83673	795348
XLOC_000662	Gm19552	chr1:82316346-82445366	TCONS_00001496	ENSMUSG00000104493	ENSMUST00000194744	0.0727416	0.0636493	0.0329798	0.0414778	0	0	0.0474901	0.06305	0.0153898	0.0186049
XLOC_000663	Col4a3	chr1:82586975-82752452	TCONS_00001497	ENSMUSG00000079465	ENSMUST00000113457	0.0245243	0.00813837	0.0209002	0.00889773	0.00455703	0.0302439	0.0164596	0.0190727	0.0247591	0.0260485
XLOC_000664	n-R5s213	chr1:82586975-82752452	TCONS_00001498	ENSMUSG00000065055	ENSMUST00000083121	0	0	0	0	0	0	0	0	0	0
XLOC_000665	Mff	chr1:82586975-82752452	TCONS_00001499,TCONS_00001500,TCONS_00001501,TCONS_00001502,TCONS_00001503,TCONS_00001504,TCONS_00001505,TCONS_00001506,TCONS_00001507,TCONS_00001508,TCONS_00001509,TCONS_00001510,TCONS_00001511,TCONS_00001512	ENSMUSG00000026150	ENSMUST00000073025,ENSMUST00000078332,ENSMUST00000160786,ENSMUST00000160972,ENSMUST00000161648,ENSMUST00000162003	446065	530465	494119	469488	52688	439914	550603	443864	476754	467925
XLOC_000666	Gm28941	chr1:82586975-82752452	TCONS_00001513	ENSMUSG00000101450	ENSMUST00000185536	0.705297	0.687731	128672	0.951614	136747	0.798849	136948	0.668213	116542	115241
XLOC_000667	Gm28942	chr1:82819834-82820377	TCONS_00001514	ENSMUSG00000100170	ENSMUST00000186334	0	0	0	0	0	0.322993	0	0.205431	0	0.14491
XLOC_000668	Agfg1,Gm22396	chr1:82839445-82901286	TCONS_00001515,TCONS_00001516,TCONS_00001517,TCONS_00001518,TCONS_00001519,TCONS_00001520,TCONS_00001521,TCONS_00001522,TCONS_00001523,TCONS_00001524,TCONS_00001525,TCONS_00001526,TCONS_00001527,TCONS_00001528,TCONS_00001529,TCONS_00001530,TCONS_00001531,TCONS_00001532,TCONS_00001533,TCONS_00001534	ENSMUSG00000026159,ENSMUSG00000093782	ENSMUST00000063380,ENSMUST00000113444,ENSMUST00000177110,ENSMUST00000186302,ENSMUST00000187899,ENSMUST00000189220,ENSMUST00000190052	296439	355607	302983	271835	309918	271003	327128	314827	273234	301142
XLOC_000669	NA	chr1:82906287-82906877	TCONS_00001535	NA	NA	0.462823	0.801103	0.452091	0.444547	0.385498	0.383885	0	0.407426	0.556316	0.262287
XLOC_000670	NA	chr1:82907450-82908035	TCONS_00001536	NA	NA	0.486713	0.494975	0.120837	0.655917	0	0.529608	0	0.577026	0.218499	0.196492
XLOC_000671	NA	chr1:82908943-82909492	TCONS_00001537	NA	NA	0.0815015	0.897138	0.885915	0.624475	0.413904	0.352752	0.453282	0.0960296	0.188627	0.831145
XLOC_000672	NA	chr1:82911678-82912400	TCONS_00001538	NA	NA	0.354653	0.578118	0.860026	0.315253	0.676553	0.431686	0.501897	0.0979712	0.340352	0.361056
XLOC_000673	NA	chr1:82912450-82912783	TCONS_00001539	NA	NA	103061	0.732997	116747	0.897137	0.865394	0.325906	0.417709	155831	0	0.149218
XLOC_000674	NA	chr1:82913050-82913421	TCONS_00001540	NA	NA	0	0.959947	0.893735	0.87031	0.251991	0.246146	0.510763	0.329025	0.179116	0.647459
XLOC_000675	Gm7539	chr1:83012522-83038448	TCONS_00001541	ENSMUSG00000100432	ENSMUST00000189789	0	0	0	0	0	0.102028	0	0	0	0
XLOC_000676	Krtap28-13	chr1:83060929-83061921	TCONS_00001542	ENSMUSG00000101315	ENSMUST00000188005	0	0.0695324	0	0	0	0	0	0	0	0
XLOC_000677	Gm29518	chr1:83067101-83067473	TCONS_00001543	ENSMUSG00000099691	ENSMUST00000190858	0	0	0	0	0	0	0	0	0	0
XLOC_000678	Ccl20	chr1:83116765-83119167	TCONS_00001544,TCONS_00001545,TCONS_00001546	ENSMUSG00000026166	ENSMUST00000027351,ENSMUST00000113437,ENSMUST00000186832	0.121999	0	0.157421	0.146087	0.236963	0	0	0	0.136442	0.0415496
XLOC_000679	Gm29519	chr1:83157983-83159017	TCONS_00001547	ENSMUSG00000101173	ENSMUST00000186994	0	0	0	0	0	0	0	0	0	0
XLOC_000680	Daw1	chr1:83159761-83210574	TCONS_00001548,TCONS_00001549,TCONS_00001550,TCONS_00001551	ENSMUSG00000053161	ENSMUST00000065403,ENSMUST00000065436,ENSMUST00000113436	0	0	0	0	0	0	0.0376191	0	0	0
XLOC_000681	Gm6374	chr1:83254138-83408200	TCONS_00001552	ENSMUSG00000079140	ENSMUST00000159051	0	0	0	0.0433391	0	0	0	0	0	0.0404967
XLOC_000682	Gm25754	chr1:83659549-83911644	TCONS_00001553	ENSMUSG00000094946	ENSMUST00000178653	0	0	0	0	0	0	0	0	0	0
XLOC_000683	Gm24555	chr1:83921917-83922041	TCONS_00001554	ENSMUSG00000077736	ENSMUST00000104548	0	0	0	0	0	0	0	0	0	0
XLOC_000684	Gm18304	chr1:84036150-84364180	TCONS_00001555	ENSMUSG00000101934	ENSMUST00000189162	0	0	0	0	0.109424	0	0	0.154053	0	0
XLOC_000685	Mir5126	chr1:84369838-84696221	TCONS_00001556	ENSMUSG00000093254	ENSMUST00000175513	0	0	0	0	0	0	0	0	0	0
XLOC_000686	Fbxo36	chr1:84721188-84900487	TCONS_00001557,TCONS_00001558	ENSMUSG00000073633	ENSMUST00000097672	420298	404184	445966	41197	561489	184812	396906	295335	474438	258527
XLOC_000687	Gm15433	chr1:84963668-84964559	TCONS_00001559	ENSMUSG00000096802	ENSMUST00000097671	0.117064	0	0.064005	0	0	0	0.0817383	0.0484048	0.193756	0.032945
XLOC_000688	Rpl19-ps1	chr1:85012113-85012704	TCONS_00001560	ENSMUSG00000064281	ENSMUST00000121059	0.364311	0.464734	0.20855	0.149348	0.539236	0.513803	0.743922	0.230477	0.602179	0.552876
XLOC_000689	Gm2389	chr1:85061153-85062642	TCONS_00001561	ENSMUSG00000089976	ENSMUST00000160487	0	0	0	0	0	0	0	0	0	0
XLOC_000690	Gm10553	chr1:85083068-85342615	TCONS_00001562	ENSMUSG00000073631	ENSMUST00000097669	0	0	0	0	0	0	0	0	0	0
XLOC_000691	A530040E14Rik	chr1:85083068-85342615	TCONS_00001563,TCONS_00001564	ENSMUSG00000072109	ENSMUST00000093501	0.373772	0.473563	0.562436	0.664002	0.354222	0.964879	0.467579	116164	0.490885	0.772026
XLOC_000692	Gm16038	chr1:85083068-85342615	TCONS_00001565	ENSMUSG00000090128	ENSMUST00000159317	0	0	0	0	0	0	0	0	0	0
XLOC_000693	Gm6264	chr1:85083068-85342615	TCONS_00001566,TCONS_00001567,TCONS_00001568	ENSMUSG00000089716	ENSMUST00000160802,ENSMUST00000162896	0.384664	0.423026	0.160842	0.294853	104765	0.197697	0.434134	0.0710308	0.0813076	0.474703
XLOC_000694	Gm7609	chr1:85083068-85342615	TCONS_00001569,TCONS_00001570,TCONS_00001571,TCONS_00001572,TCONS_00001573,TCONS_00001574,TCONS_00001575	ENSMUSG00000079457	ENSMUST00000113402,ENSMUST00000113407,ENSMUST00000160058,ENSMUST00000161424	137749	170158	199262	122185	151761	116797	147874	133552	147798	150846
XLOC_000695	Gm16028	chr1:85083068-85342615	TCONS_00001576	ENSMUSG00000090252	ENSMUST00000162347	0.18127	0.253987	0.25335	0.345571	0.20758	0.240416	0.328506	0.600394	0.47076	0.477991
XLOC_000696	Gm16026	chr1:85083068-85342615	TCONS_00001577,TCONS_00001578,TCONS_00001579,TCONS_00001580,TCONS_00001581,TCONS_00001582,TCONS_00001583,TCONS_00001584,TCONS_00001585,TCONS_00001586	ENSMUSG00000079455	ENSMUST00000094774,ENSMUST00000159695,ENSMUST00000162652,ENSMUST00000162923,ENSMUST00000163068	135067	0.550659	0.833592	143166	0.650704	226146	174207	198556	114955	159802
XLOC_000697	Gm16025	chr1:85083068-85342615	TCONS_00001587	ENSMUSG00000089652	ENSMUST00000161923	0	0	0	0.00999858	0	0	0	0	0	0.00933443
XLOC_000698	Gm2427	chr1:85501089-85550577	TCONS_00001588	ENSMUSG00000101751	ENSMUST00000189121	0.38239	0.598271	0.799525	0.412792	0.572555	0.410208	0.721653	0.682063	0.617714	0.395349
XLOC_000699	Gm7592	chr1:85501089-85550577	TCONS_00001589	ENSMUSG00000090186	ENSMUST00000160674	0	0	0.0949198	0	0	0	0	0	0	0
XLOC_000700	G530012D18Rik	chr1:85571302-85598817	TCONS_00001590	ENSMUSG00000094127	ENSMUST00000178024	0.20025	0.387007	0.71479	0.534883	0.182064	0.659701	0.189558	131617	0.655303	0.68763
XLOC_000701	Gm16094,Sp140	chr1:85598853-85709998	TCONS_00001591,TCONS_00001592,TCONS_00001593,TCONS_00001594,TCONS_00001595,TCONS_00001596	ENSMUSG00000070031,ENSMUSG00000090103	ENSMUST00000080204,ENSMUST00000162784	395615	297294	437226	436837	355966	484451	508266	901706	385316	582055
XLOC_000702	Sp100	chr1:85598853-85709998	TCONS_00001597,TCONS_00001598,TCONS_00001599,TCONS_00001600,TCONS_00001601,TCONS_00001602,TCONS_00001603,TCONS_00001604,TCONS_00001605,TCONS_00001606,TCONS_00001607,TCONS_00001608,TCONS_00001609,TCONS_00001611,TCONS_00001612	ENSMUSG00000026222	ENSMUST00000054279,ENSMUST00000066427,ENSMUST00000147552,ENSMUST00000153574,ENSMUST00000155094	87414	108555	101986	126673	826124	146628	13248	214376	111011	163643
XLOC_000703	n-R5s215	chr1:85598853-85709998	TCONS_00001610	ENSMUSG00000064414	ENSMUST00000082480	0	0	0	146084	0	0	0	133288	0	0
XLOC_000704	Mir8096	chr1:85717082-85784694	TCONS_00001613	ENSMUSG00000098634	ENSMUST00000184526	0	0	0	0	0	0	0	0	0	0
XLOC_000705	Gm25472	chr1:85717082-85784694	TCONS_00001614	ENSMUSG00000094834	ENSMUST00000175454	0	232576	160675	154937	194298	0	254056	642311	163217	500846
XLOC_000706	9930111H07Rik	chr1:85717082-85784694	TCONS_00001615	ENSMUSG00000100217	ENSMUST00000187270	0	0	0	0	0	0	0	0	0	0
XLOC_000707	Gm22906	chr1:85784712-85784962	TCONS_00001616	ENSMUSG00000092932	ENSMUST00000175191	336151	0.622254	178479	33963	206672	155243	434194	27062	600748	319489
XLOC_000708	Cab39	chr1:85793440-85851576	TCONS_00001617,TCONS_00001618,TCONS_00001619,TCONS_00001620	ENSMUSG00000036707	ENSMUST00000097666,ENSMUST00000113360	395539	549503	456218	405703	463779	36.06	393441	360678	334699	375434
XLOC_000709	Itm2c	chr1:85894280-85908686	TCONS_00001621,TCONS_00001622,TCONS_00001623	ENSMUSG00000026223	ENSMUST00000027425,ENSMUST00000185569	554796	468904	613786	635838	585451	473375	473865	531865	578479	455426
XLOC_000710	4933407L21Rik	chr1:85928482-85986917	TCONS_00001624,TCONS_00001625	ENSMUSG00000026224	ENSMUST00000027426,ENSMUST00000129392	0.132232	0.194034	0.110943	0.136261	0.0406679	0.0431098	0.0409891	0.106987	0	0.0831022
XLOC_000711	Spata3	chr1:86021941-86029958	TCONS_00001626,TCONS_00001627,TCONS_00001628,TCONS_00001629,TCONS_00001630,TCONS_00001631,TCONS_00001632,TCONS_00001633,TCONS_00001634,TCONS_00001635,TCONS_00001636	ENSMUSG00000026226	ENSMUST00000052854,ENSMUST00000113344,ENSMUST00000125083,ENSMUST00000130504,ENSMUST00000135440,ENSMUST00000152501,ENSMUST00000153247,ENSMUST00000159876	0	0	0	0	0	0	0	0	0	0
XLOC_000712	2810459M11Rik	chr1:86045862-86055456	TCONS_00001637,TCONS_00001638,TCONS_00001639	ENSMUSG00000026227	ENSMUST00000027429,ENSMUST00000165824	0	0	0	0	0	0	0.041259	0.0101606	0	0.0233017
XLOC_000713	Armc9,Gm21972,Psmd1	chr1:86064618-86301375	TCONS_00001640,TCONS_00001641,TCONS_00001642,TCONS_00001645,TCONS_00001646,TCONS_00001647,TCONS_00001648	ENSMUSG00000026229,ENSMUSG00000062590,ENSMUSG00000094638	ENSMUST00000027432,ENSMUST00000027434,ENSMUST00000113309,ENSMUST00000131412,ENSMUST00000135197	811049	805833	778841	751958	870667	809109	846888	810474	76077	865772
XLOC_000714	Gm22786	chr1:86064618-86301375	TCONS_00001643	ENSMUSG00000077274	ENSMUST00000104086	0	0	816414	0	0	0	0	0	0	0
XLOC_000715	Gm37914	chr1:86064618-86301375	TCONS_00001644	ENSMUSG00000103272	ENSMUST00000195317	0.194245	0.33107	0.30665	0.237108	0.18226	0.239698	0.264285	0.220305	0.250069	0.259756
XLOC_000716	B3gnt7	chr1:86303194-86307305	TCONS_00001649	ENSMUSG00000079445	ENSMUST00000113306	0.579926	0.682068	0.402611	0.673908	0.454112	105693	171437	0.835844	197399	135549
XLOC_000717	Gm5258	chr1:86323266-86323593	TCONS_00001650	ENSMUSG00000091806	ENSMUST00000165437	0	0	0	0	0	0	0	0	0	0
XLOC_000718	Gm28627	chr1:86328038-86328873	TCONS_00001651	ENSMUSG00000101853	ENSMUST00000186141	0	0	0	0	0	0	0	0	0	0
XLOC_000719	C130036L24Rik	chr1:86342293-86373793	TCONS_00001652,TCONS_00001653,TCONS_00001654	ENSMUSG00000073627	ENSMUST00000137643	0.684412	0.993836	0.710085	0.729943	104439	0.616246	0.671669	0.629088	0.666419	0.704763
XLOC_000720	1700019O17Rik	chr1:86426328-86428052	TCONS_00001655	ENSMUSG00000036574	ENSMUST00000046004	0	0	0	0	0	0.0291787	0.024052	0	0	0
XLOC_000721	Rpl30-ps6	chr1:86473658-86474006	TCONS_00001656	ENSMUSG00000101328	ENSMUST00000163337	0	0	0	0	0	0	0	0	0	0.138976
XLOC_000722	Ptma	chr1:86526725-86530712	TCONS_00001657,TCONS_00001658,TCONS_00001659,TCONS_00001660	ENSMUSG00000026238	ENSMUST00000045897,ENSMUST00000186255,ENSMUST00000188533	945.15	844991	1037.9	1018.35	909294	804641	684128	814685	785671	808868
XLOC_000723	Gm37152	chr1:86542993-86582547	TCONS_00001661	ENSMUSG00000102927	ENSMUST00000193369	0	0.375106	0.161138	0.28317	0.11821	0.0447359	0.171567	0.0624164	0.153207	0.274662
XLOC_000724	Cops7b	chr1:86582903-86609375	TCONS_00001662,TCONS_00001663	ENSMUSG00000026240	ENSMUST00000027446,ENSMUST00000121534	113165	122287	115474	127091	118592	112186	111936	115287	115482	125203
XLOC_000725	Gm37022	chr1:86638200-86640454	TCONS_00001664	ENSMUSG00000103609	ENSMUST00000192517	0.0703811	0.0482032	0.132781	0.151278	0.141433	0.126391	0.285093	0.142488	0.187186	0.186052
XLOC_000726	Dis3l2	chr1:86703818-87057596	TCONS_00001665,TCONS_00001666,TCONS_00001667,TCONS_00001668,TCONS_00001669,TCONS_00001670	ENSMUSG00000053333	ENSMUST00000065694,ENSMUST00000168237	537614	514194	492875	564576	612863	401282	44308	445477	405774	447542
XLOC_000727	Gm29055	chr1:86703818-87057596	TCONS_00001671	ENSMUSG00000100768	ENSMUST00000186337	0.465775	0.694635	0.797832	0.82604	0.840666	0.950459	0.746319	14178	0.827361	149798
XLOC_000728	Gm37485	chr1:86703818-87057596	TCONS_00001672	ENSMUSG00000104121	ENSMUST00000192326	0.0517926	0.0589464	0.102553	0.0174211	0.0466864	0.0475419	0.0857509	0.0219999	0.0253397	0.0597499
XLOC_000729	Gm38142	chr1:86703818-87057596	TCONS_00001673	ENSMUSG00000102383	ENSMUST00000194093	0.0360161	0.0168285	0.0502598	0.062592	0.0271911	0.096006	0.145136	0.105372	0.0807558	0.100913
XLOC_000730	Gm38010	chr1:86703818-87057596	TCONS_00001674	ENSMUSG00000104400	ENSMUST00000192592	0.0124577	0	0	0	0	0.0185774	0	0	0	0
XLOC_000731	Gm37541	chr1:86703818-87057596	TCONS_00001675	ENSMUSG00000102293	ENSMUST00000192464	0.015597	0	0.0427229	0	0	0	0	0.0163535	0	0
XLOC_000732	Gm38021	chr1:86703818-87057596	TCONS_00001676	ENSMUSG00000102649	ENSMUST00000195687	0.0464398	0.0402864	0.0624556	0.0922094	0	0.0688239	0	0.115627	0.0265937	0
XLOC_000733	Gm37967	chr1:86703818-87057596	TCONS_00001677	ENSMUSG00000102571	ENSMUST00000195634	0.0353569	0.0232332	0	0.0100262	0.0185995	0.0551432	0	0	0.030255	0.0615383
XLOC_000734	Gm37017	chr1:86703818-87057596	TCONS_00001678	ENSMUSG00000102956	ENSMUST00000195266	0	0	0.216983	0	0.331231	0	0.0880569	0.0546843	0.129593	0.128326
XLOC_000735	Gm37447	chr1:86703818-87057596	TCONS_00001679	ENSMUSG00000103984	ENSMUST00000195625	0.182682	0.0901128	0.167038	0.159974	0.152105	0.0460662	0.113341	0.135328	0.202934	0.127093
XLOC_000736	Akp-ps1	chr1:87067671-87071098	TCONS_00001680,TCONS_00001681	ENSMUSG00000101940	ENSMUST00000188050,ENSMUST00000212812	0	0	0.0296265	0.0166999	0	0	0	0	0	0
XLOC_000737	Gm29371	chr1:87080170-87096418	TCONS_00001682	ENSMUSG00000101625	ENSMUST00000186823	288226	258456	391082	370154	350199	164402	102823	205503	0.772056	154885
XLOC_000738	Akp3	chr1:87125007-87127912	TCONS_00001683	ENSMUSG00000036500	ENSMUST00000044878	0	0	0	0	0	0	0	0	0	0
XLOC_000739	NA	chr1:87180832-87182844	TCONS_00001684	NA	NA	0.192986	0	0	0.138356	0.196718	0	0	0.156804	0	0
XLOC_000740	Prss56	chr1:87183312-87188405	TCONS_00001685	ENSMUSG00000036480	ENSMUST00000044533	0.0438582	0.169376	0.301987	0.30706	0.151125	0.251392	0.12196	0.16283	0.124573	0.25937
XLOC_000741	Chrnd	chr1:87190636-87200070	TCONS_00001686,TCONS_00001687	ENSMUSG00000026251	ENSMUST00000073252,ENSMUST00000186373	0.128343	0.12301	0.137222	0.068872	0.100724	0.371194	0.136088	0.461396	0.216843	0.372319
XLOC_000742	Chrng	chr1:87205810-87212694	TCONS_00001688	ENSMUSG00000026253	ENSMUST00000027470	0.0384406	0.0331646	0.0788388	0.0224183	0.0492284	0.112556	0.0680513	0.258808	0.185229	0.185913
XLOC_000743	Eif4e2	chr1:87213913-87240488	TCONS_00001689,TCONS_00001690,TCONS_00001691,TCONS_00001692,TCONS_00001693,TCONS_00001694,TCONS_00001695,TCONS_00001696,TCONS_00001697,TCONS_00001698,TCONS_00001699	ENSMUSG00000026254	ENSMUST00000050876,ENSMUST00000076362,ENSMUST00000113230,ENSMUST00000113231,ENSMUST00000113232,ENSMUST00000113233,ENSMUST00000113235	678113	678078	700058	667888	605096	686007	604229	673324	718093	661668
XLOC_000744	Gm26187	chr1:87251147-87251248	TCONS_00001700	ENSMUSG00000088318	ENSMUST00000157693	0	0	0	0	0	0	0	0	0	0
XLOC_000745	Efhd1	chr1:87264362-87310839	TCONS_00001701,TCONS_00001702	ENSMUSG00000026255	ENSMUST00000027472	396103	596209	490734	392755	832526	0.629262	0.196446	0.605479	0.42245	0.355668
XLOC_000746	Gigyf2	chr1:87327002-87450796	TCONS_00001703,TCONS_00001704,TCONS_00001705,TCONS_00001706,TCONS_00001707,TCONS_00001708,TCONS_00001709,TCONS_00001710,TCONS_00001711,TCONS_00001712	ENSMUSG00000048000	ENSMUST00000027475,ENSMUST00000172794,ENSMUST00000174501	133724	122405	152413	13353	17148	13329	134022	148153	152833	14885
XLOC_000747	3110079O15Rik	chr1:87470270-87475482	TCONS_00001713	ENSMUSG00000026258	ENSMUST00000027476	0	0	0	0.133358	0.16522	0	0	0	0	0
XLOC_000748	Gm17181	chr1:87476827-87573870	TCONS_00001714,TCONS_00001715	ENSMUSG00000091123	ENSMUST00000168856	0	0	0	0	0	0	0	0	0	0
XLOC_000749	Neu2	chr1:87574026-87597845	TCONS_00001716,TCONS_00001717,TCONS_00001718,TCONS_00001719,TCONS_00001720	ENSMUSG00000079434	ENSMUST00000070898,ENSMUST00000164128,ENSMUST00000165109,ENSMUST00000166259,ENSMUST00000172222	0.192279	0.215271	0.307065	0.205073	0.212224	0.329184	0.121896	0.270349	0.118567	0.552665
XLOC_000750	NA	chr1:87608431-87609843	TCONS_00001721	NA	NA	0.295899	0.373664	0.426857	0.370546	0.456171	0.0694625	0.19603	0.134506	0.120744	0.101589
XLOC_000751	Inpp5d	chr1:87620311-87720507	TCONS_00001722,TCONS_00001723,TCONS_00001724,TCONS_00001725,TCONS_00001726,TCONS_00001727,TCONS_00001728,TCONS_00001729,TCONS_00001730	ENSMUSG00000026288	ENSMUST00000042275,ENSMUST00000167032,ENSMUST00000168783,ENSMUST00000169754,ENSMUST00000170300	83553	72351	795292	899804	694263	12457	988027	149723	965156	148109
XLOC_000752	Atg16l1	chr1:87756012-87792428	TCONS_00001731,TCONS_00001732,TCONS_00001733,TCONS_00001734,TCONS_00001735,TCONS_00001736	ENSMUSG00000026289	ENSMUST00000027512,ENSMUST00000113186,ENSMUST00000113190	107557	108199	108688	116576	107638	930786	951855	101586	101005	993811
XLOC_000753	Gm25395	chr1:87756012-87792428	TCONS_00001737	ENSMUSG00000087968	ENSMUST00000157343	0.378222	0	0	0	0.606917	0	0	0	0	0.313167
XLOC_000754	Scarna6	chr1:87756012-87792428	TCONS_00001738	ENSMUSG00000089281	ENSMUST00000158656	184679	13949	0.550003	0	127965	0	0.717496	0.872075	170183	265442
XLOC_000755	Sag	chr1:87803619-87845253	TCONS_00001739,TCONS_00001740,TCONS_00001741,TCONS_00001742,TCONS_00001743,TCONS_00001744	ENSMUSG00000056055	ENSMUST00000077772,ENSMUST00000177757	0.139155	0.328356	0.169775	0.308886	0.143543	0.311405	0.234515	0.302048	0.266017	0.268819
XLOC_000756	Dgkd	chr1:87853286-88008551	TCONS_00001745,TCONS_00001746,TCONS_00001747,TCONS_00001748,TCONS_00001749,TCONS_00001750,TCONS_00001751,TCONS_00001752,TCONS_00001753,TCONS_00001756	ENSMUSG00000070738	ENSMUST00000027517	152783	167084	146286	148017	167493	184965	166178	177502	173316	176518
XLOC_000757	4833421G17Rik	chr1:87853286-88008551	TCONS_00001754	ENSMUSG00000103996	ENSMUST00000191704	0.0587496	0	0	0	0	0	0.101833	0.05023	0.0570522	0
XLOC_000758	Gm38365	chr1:87853286-88008551	TCONS_00001755	ENSMUSG00000103591	ENSMUST00000195720	0.093122	0.070447	0.0496923	0.0536641	0.0833312	0.0380453	0.157085	0.0629497	0.0470888	0.0624914
XLOC_000759	Gm25198	chr1:88015923-88016033	TCONS_00001757	ENSMUSG00000095942	ENSMUST00000178574	0	0	0	0	0	0	0	0	0	0
XLOC_000760	Gm5832	chr1:88022380-88023962	TCONS_00001758	ENSMUSG00000084021	ENSMUST00000121704	0	0	0	0	0	0	0	0.0218332	0	0.0336126
XLOC_000761	Gm15375	chr1:88025210-88026059	TCONS_00001759	ENSMUSG00000083478	ENSMUST00000119510	0	0	0	0	0	0	0	0	0	0
XLOC_000762	Ugt1a1,Ugt1a10,Ugt1a2,Ugt1a5,Ugt1a6a,Ugt1a6b,Ugt1a7c,Ugt1a8,Ugt1a9	chr1:88055410-88221041	TCONS_00001760,TCONS_00001761,TCONS_00001762,TCONS_00001763,TCONS_00001764,TCONS_00001765,TCONS_00001766,TCONS_00001767,TCONS_00001769,TCONS_00001770,TCONS_00001771,TCONS_00001772,TCONS_00001775,TCONS_00001776,TCONS_00001777,TCONS_00001781,TCONS_00001782,TCONS_00001785,TCONS_00001786,TCONS_00001787,TCONS_00001788	ENSMUSG00000054545,ENSMUSG00000089675,ENSMUSG00000089943,ENSMUSG00000089960,ENSMUSG00000090124,ENSMUSG00000090145,ENSMUSG00000090165,ENSMUSG00000090171,ENSMUSG00000090175	ENSMUST00000014263,ENSMUST00000049289,ENSMUST00000058237,ENSMUST00000073049,ENSMUST00000073772,ENSMUST00000097659,ENSMUST00000113134,ENSMUST00000113135,ENSMUST00000113137,ENSMUST00000113138,ENSMUST00000113139,ENSMUST00000113142	253705	320584	307772	29524	305228	984131	142897	127229	103337	112051
XLOC_000763	Gm15373	chr1:88055410-88221041	TCONS_00001768	ENSMUSG00000082837	ENSMUST00000121495	0	0	0	0	0	0	0	0	0	0
XLOC_000764	Gm15372	chr1:88055410-88221041	TCONS_00001773	ENSMUSG00000084195	ENSMUST00000120729	0	0	0	0	0.0547179	0	0.0795473	0	0	0.0294506
XLOC_000765	Gm15370	chr1:88055410-88221041	TCONS_00001774	ENSMUSG00000081261	ENSMUST00000117158	0	0	0	0	0	0	0	0	0	0
XLOC_000766	Gm15369	chr1:88055410-88221041	TCONS_00001778	ENSMUSG00000081602	ENSMUST00000119681	0.157083	0	0	0	0.216909	0	0.195691	0	0	0.112226
XLOC_000767	Gm15374	chr1:88055410-88221041	TCONS_00001779	ENSMUSG00000082513	ENSMUST00000119313	0	0	0.0595913	0.0364059	0.114033	0	0	0	0.105071	0
XLOC_000768	Gm15371	chr1:88055410-88221041	TCONS_00001780	ENSMUSG00000082677	ENSMUST00000117057	0	0.0906176	0.219413	0.0450075	0.153613	0	0	0	0.0644466	0
XLOC_000769	Gm15368	chr1:88055410-88221041	TCONS_00001783	ENSMUSG00000081488	ENSMUST00000120438	0.0539741	0	0.0643108	0.130909	0.0673888	0.0735088	0.0829631	0.144722	0	0
XLOC_000770	Gm15376	chr1:88055410-88221041	TCONS_00001784	ENSMUSG00000083277	ENSMUST00000122258	0.208452	0.090993	0.158636	0.165185	0	0	0.0944555	0.0591277	0	0
XLOC_000771	NA	chr1:88223605-88224487	TCONS_00001789	NA	NA	0.603184	0.941742	0.951203	0.562234	0.531897	0.121193	0.147146	0.165269	0.0465036	0.0948504
XLOC_000772	Mroh2a	chr1:88227019-88277633	TCONS_00001790,TCONS_00001791,TCONS_00001792,TCONS_00001793	ENSMUSG00000079429	ENSMUST00000061013,ENSMUST00000113130	0.703732	0.654821	0.682638	0.748711	0.704209	0.627164	0.756832	0.738441	0.673964	0.748803
XLOC_000773	Trpm8	chr1:88303282-88389293	TCONS_00001794,TCONS_00001795,TCONS_00001796,TCONS_00001797	ENSMUSG00000036251	ENSMUST00000040210,ENSMUST00000113114,ENSMUST00000171176	0.10372	0.0470033	0.0491277	0.0853866	0.0623859	0	0.0756122	0.00833944	0.0288494	0
XLOC_000774	Spp2	chr1:88406960-88426438	TCONS_00001798,TCONS_00001799	ENSMUSG00000026295	ENSMUST00000027518,ENSMUST00000176708	0	0	0	0	0	0	0	0	0	0
XLOC_000775	Gm28888	chr1:88443968-88465558	TCONS_00001800	ENSMUSG00000100908	ENSMUST00000186556	0	0	0	0	0	0	0	0	0	0
XLOC_000776	Gm19589	chr1:88551516-88562167	TCONS_00001801,TCONS_00001802	ENSMUSG00000100798	ENSMUST00000189394	0.143331	0.141497	0.333568	0.247425	0.27444	0.0727285	0.110318	0.0947409	0.151304	0.152793
XLOC_000777	Gm38130	chr1:88653084-88654845	TCONS_00001803	ENSMUSG00000104057	ENSMUST00000194311	0.0155224	0.0276395	0.0462596	0.0272173	0.0500006	0.0938895	0.143607	0.0690462	0.0398142	0.0672262
XLOC_000778	Gm29336	chr1:88656307-88658100	TCONS_00001804	ENSMUSG00000100367	ENSMUST00000186042	0.0894272	0.223943	0	0.151917	0.123827	0	0.231477	0.0836249	0.434426	0.447796
XLOC_000779	Platr5	chr1:88754889-88755736	TCONS_00001805	ENSMUSG00000097398	ENSMUST00000181016	0.386888	0.334175	0.746755	0.337055	113245	0.178797	0.671828	0.107926	0.451441	0.489069
XLOC_000780	Gm4753	chr1:88932318-88933573	TCONS_00001806	ENSMUSG00000101333	ENSMUST00000188327	0	0	0	0	0	0	0	0	0	0
XLOC_000781	1700067G17Rik	chr1:89016112-89022210	TCONS_00001807	ENSMUSG00000099378	ENSMUST00000186180	0	0	0	0	0	0	0	0.07395	0	0
XLOC_000782	Gm18699	chr1:89048973-89049216	TCONS_00001808	ENSMUSG00000099544	ENSMUST00000190713	0	0	0	0	0	0	0	0	0	0
XLOC_000783	Sh3bp4	chr1:89070414-89155268	TCONS_00001809,TCONS_00001810,TCONS_00001811,TCONS_00001812,TCONS_00001814,TCONS_00001815,TCONS_00001816	ENSMUSG00000036206	ENSMUST00000066279	172113	13857	133071	143422	155453	129744	134931	128419	162898	136934
XLOC_000784	Gm38312	chr1:89070414-89155268	TCONS_00001813	ENSMUSG00000102700	ENSMUST00000195426	131817	192692	163872	142546	133601	234995	227767	225814	155986	24364
XLOC_000785	Agap1	chr1:89454805-89897617	TCONS_00001817,TCONS_00001818,TCONS_00001819,TCONS_00001823,TCONS_00001824	ENSMUSG00000055013	ENSMUST00000027521,ENSMUST00000074945,ENSMUST00000190096	112603	979488	100331	100529	125015	693089	67645	661451	846426	607787
XLOC_000786	Gm37297	chr1:89454805-89897617	TCONS_00001820	ENSMUSG00000104114	ENSMUST00000192974	0.0158902	0.0445129	0.0569822	0.0659731	0.077576	0.0428011	0.023834	0.0428008	0.0559026	0.0100079
XLOC_000787	Gm25180	chr1:89454805-89897617	TCONS_00001821	ENSMUSG00000088371	ENSMUST00000157746	0	0	0	0	0	0	0	0	0	0
XLOC_000788	Gm28499	chr1:89454805-89897617	TCONS_00001822	ENSMUSG00000101662	ENSMUST00000191576	0	0	0	0.0591584	0.203391	0.100661	0.0885961	0.0685009	0	0
XLOC_000789	Gm26037	chr1:89454805-89897617	TCONS_00001825	ENSMUSG00000088775	ENSMUST00000158150	0	0	0	0	0.354142	0	0	0	0	0
XLOC_000790	Gm37521	chr1:89454805-89897617	TCONS_00001826	ENSMUSG00000103252	ENSMUST00000193177	0.116449	0.0707596	0.0792858	0.0372032	0.168042	0.0613557	0.0501235	0.105796	0.0543307	0.0786651
XLOC_000791	D130058E05Rik	chr1:89927955-89932602	TCONS_00001827,TCONS_00001828,TCONS_00001829	ENSMUSG00000092627	ENSMUST00000173856	142934	0.679864	11721	115385	0.576725	0.302882	0.187199	0.597701	0.264164	0.263337
XLOC_000792	4930434B07Rik	chr1:90153627-90159462	TCONS_00001830	ENSMUSG00000100850	ENSMUST00000190254	0	0	0	0	0	0	0.0347968	0	0	0
XLOC_000793	Ackr3	chr1:90203979-90216751	TCONS_00001831,TCONS_00001832	ENSMUSG00000044337	ENSMUST00000065587	157923	143783	18162	184529	215533	120164	233004	156067	196403	160401
XLOC_000794	Gm28723	chr1:90280457-90283912	TCONS_00001833	ENSMUSG00000101028	ENSMUST00000188640	0.0439735	0.0521	0	0.0370701	0	0.0613271	0.106414	0.0762266	0.154181	0.0830188
XLOC_000795	Gm27648	chr1:90327311-90327418	TCONS_00001834	ENSMUSG00000098368	ENSMUST00000184315	0	0	0	0	0	0	0	0	0	0
XLOC_000796	Gm35048	chr1:90506923-90528858	TCONS_00001835,TCONS_00001836,TCONS_00001837,TCONS_00001838,TCONS_00001839,TCONS_00001840,TCONS_00001841,TCONS_00001842	ENSMUSG00000103292,NA	ENSMUST00000192105,NA	0.338331	0.629445	0.481143	0.44211	0.358076	0.813611	124744	0.624828	0.626606	0.711451
XLOC_000797	NA	chr1:90531798-90533018	TCONS_00001843	NA	NA	0.208849	0.144112	0.0768567	0.204114	0.238359	0.334827	0.557144	0.607359	0.620576	0.314612
XLOC_000798	Cops8	chr1:90602980-90613341	TCONS_00001844,TCONS_00001845	ENSMUSG00000034432	ENSMUST00000036153	461753	474624	426678	441649	426885	373457	394661	380765	378924	365034
XLOC_000799	Gm9991	chr1:90675160-90679793	TCONS_00001846	ENSMUSG00000056128	ENSMUST00000070048	0	0	0	0	0	0	0	0	0	0.0219028
XLOC_000800	NA	chr1:90858007-90864045	TCONS_00001847,TCONS_00001848	NA	NA	0.506637	0.843872	103915	0.919444	0.683576	0.532655	0.525091	0.663383	0.220963	0.604501
XLOC_000801	NA	chr1:90864134-90869653	TCONS_00001849	NA	NA	0.132046	0.197546	0.36787	0.229903	0.316194	0.16592	0.208377	0.250366	0.097684	0.271613
XLOC_000802	Mlph	chr1:90915084-90951142	TCONS_00001850	ENSMUSG00000026303	ENSMUST00000027528	0.863987	1027	0.946864	0.978818	128318	0.361233	0.639846	0.42345	0.66365	0.359808
XLOC_000803	Prlh	chr1:90953107-90954027	TCONS_00001851	ENSMUSG00000090550	ENSMUST00000166281	0	0	0	0	0	0	0	0	0	0
XLOC_000804	Lrrfip1	chr1:90998773-91128944	TCONS_00001852,TCONS_00001853,TCONS_00001854,TCONS_00001855,TCONS_00001856,TCONS_00001857,TCONS_00001858,TCONS_00001859,TCONS_00001860,TCONS_00001861,TCONS_00001862,TCONS_00001863,TCONS_00001864,TCONS_00001865,TCONS_00001866,TCONS_00001867	ENSMUSG00000026305	ENSMUST00000068116,ENSMUST00000068167,ENSMUST00000097649,ENSMUST00000097650,ENSMUST00000189617	480909	46276	515105	472963	578185	470463	378889	491019	447441	527736
XLOC_000805	Rbm44	chr1:91145102-91170795	TCONS_00001868	ENSMUSG00000070732	ENSMUST00000094698	0.0080277	0.0381625	0.0673312	0.00683163	0.0246158	0	0.0407996	0.0084017	0.0302277	0.0200283
XLOC_000806	Ramp1	chr1:91179821-91225196	TCONS_00001869,TCONS_00001870,TCONS_00001871	ENSMUSG00000034353	ENSMUST00000097648,ENSMUST00000165855,ENSMUST00000188475	0.337639	0.29494	0.382541	0.365451	0.188413	0.339498	0.198174	0.272494	0.498376	0.499216
XLOC_000807	Ube2f	chr1:91250310-91290337	TCONS_00001872,TCONS_00001873,TCONS_00001874,TCONS_00001875,TCONS_00001876,TCONS_00001877,TCONS_00001878,TCONS_00001879,TCONS_00001880	ENSMUSG00000034343	ENSMUST00000059743,ENSMUST00000171112,ENSMUST00000171165,ENSMUST00000178627,ENSMUST00000191368	34984	409864	361641	336212	359245	273123	305893	304805	271773	290592
XLOC_000808	Gm7785	chr1:91296044-91296936	TCONS_00001881	ENSMUSG00000083064	ENSMUST00000117121	0.152053	0.180471	0.256133	0.417364	0.313285	0.138491	0.130002	0.0936806	0.107089	0.200037
XLOC_000809	Scly	chr1:91297202-91321119	TCONS_00001882,TCONS_00001883,TCONS_00001884,TCONS_00001885,TCONS_00001886,TCONS_00001887,TCONS_00001888,TCONS_00001889,TCONS_00001890,TCONS_00001891	ENSMUSG00000026307	ENSMUST00000027532	184087	151413	169028	188318	188079	970213	809621	105911	91844	942361
XLOC_000810	Espnl	chr1:91321416-91348427	TCONS_00001892,TCONS_00001893,TCONS_00001894,TCONS_00001895	ENSMUSG00000049515	ENSMUST00000088904,ENSMUST00000176156	0.0185238	0.0422457	0.0530309	0.0264409	0.0472866	0.0458279	0.0247811	0.00675949	0.0406058	0.0239596
XLOC_000811	Klhl30	chr1:91351015-91362416	TCONS_00001896	ENSMUSG00000026308	ENSMUST00000027533	171243	128937	0.986939	0.373498	0.824127	312225	0.912208	129839	120712	189703
XLOC_000812	Fam132b	chr1:91366429-91375631	TCONS_00001897,TCONS_00001898	ENSMUSG00000047443	ENSMUST00000086861	104445	142132	108646	0.937295	0.784425	0.296372	0.297955	0.262018	0.426241	0.234125
XLOC_000813	Gm28382	chr1:91483023-91484774	TCONS_00001899	ENSMUSG00000100151	ENSMUST00000187902	0	0	0	0	0	0	0	0	0	0
XLOC_000814	Traf3ip1	chr1:91494646-91529307	TCONS_00001900,TCONS_00001901,TCONS_00001902,TCONS_00001903,TCONS_00001904	ENSMUSG00000034292	ENSMUST00000047242,ENSMUST00000189341	656293	603721	625807	587338	774838	382082	31805	530212	437349	456103
XLOC_000815	Asb1	chr1:91540543-91559657	TCONS_00001905,TCONS_00001906,TCONS_00001907,TCONS_00001908,TCONS_00001909,TCONS_00001910,TCONS_00001911	ENSMUSG00000026311	ENSMUST00000027538,ENSMUST00000086843,ENSMUST00000188081,ENSMUST00000188879	526411	58351	470483	50846	497861	312962	328525	297988	258955	274797
XLOC_000816	Gm28380	chr1:91611405-91624500	TCONS_00001912	ENSMUSG00000101705	ENSMUST00000188800	0.175935	0.19287	0	0	0	0	0	0	0	0
XLOC_000817	Twist2	chr1:91798527-91848028	TCONS_00001913,TCONS_00001914,TCONS_00001915	ENSMUSG00000007805	ENSMUST00000007949,ENSMUST00000186075	611451	55025	742598	73011	64624	23809	217532	207944	243041	189814
XLOC_000818	Gm29101	chr1:91798527-91848028	TCONS_00001916	ENSMUSG00000101414	ENSMUST00000188329	0.346362	0.510726	0.619965	0.784501	117439	0.373414	0.279091	0.203659	0.550096	0.303986
XLOC_000819	NA	chr1:91867357-91868745	TCONS_00001917	NA	NA	0.375563	0.636832	0.826984	0.585461	0.566198	0.33391	0.32385	0.216113	0.317473	0.355402
XLOC_000820	Gm37600	chr1:91916259-91919551	TCONS_00001918	ENSMUSG00000102745	ENSMUST00000193764	0.0101077	0	0	0	0	0	0	0	0	0
XLOC_000821	Gm37048	chr1:91928778-92180341	TCONS_00001919	ENSMUSG00000103101	ENSMUST00000194827	0.0200891	0.0211913	0.0200894	0.0346541	0.0370952	0.0430928	0.044718	0.0348491	0.0246166	0.0271049
XLOC_000822	Gm26720	chr1:91928778-92180341	TCONS_00001920	ENSMUSG00000096941	ENSMUST00000181260	0.246591	0.32029	0.275898	0.254415	0.298039	0.313291	0.309222	0.198583	0.251102	0.287645
XLOC_000823	NA	chr1:92190866-92191145	TCONS_00001921	NA	NA	0	0	0.510135	0.285092	0.505209	0	0	0	0	0.274426
XLOC_000824	Gm29099	chr1:92324509-92329888	TCONS_00001922	ENSMUSG00000101265	ENSMUST00000187370	0	0	0	0	0	0	0	0	0	0
XLOC_000825	Olfr1413	chr1:92571321-92574397	TCONS_00001923,TCONS_00001924	ENSMUSG00000058904	ENSMUST00000074859,ENSMUST00000214239	0	0	0	0	0	0	0	0	0	0
XLOC_000826	Gm28478	chr1:92574613-92574796	TCONS_00001925	ENSMUSG00000099363	ENSMUST00000185802	0	0	0	0	0	0	0	0	0	0
XLOC_000827	Gm44098,Olfr1412	chr1:92585778-92591375	TCONS_00001926,TCONS_00001927,TCONS_00001928	ENSMUSG00000046300,ENSMUSG00000107778	ENSMUST00000062964,ENSMUST00000190505,ENSMUST00000204141	0	0	0	0	0	0	0	0	0	0
XLOC_000828	Olfr1411	chr1:92594410-92597753	TCONS_00001929,TCONS_00001930,TCONS_00001932	ENSMUSG00000062497	ENSMUST00000073748,ENSMUST00000190844,ENSMUST00000216444	0	0	0	0	0	0	0	0	0	0
XLOC_000829	Gm44099	chr1:92594410-92597753	TCONS_00001931	ENSMUSG00000108131	ENSMUST00000203299	0	0	0	0	0	0	0	0	0	0
XLOC_000830	Olfr1410	chr1:92605781-92614806	TCONS_00001933,TCONS_00001934,TCONS_00001935,TCONS_00001936	ENSMUSG00000063583	ENSMUST00000079790,ENSMUST00000216553,ENSMUST00000217316	0	0.00849892	0.0289819	0.00485951	0	0.00788379	0	0.00541117	0.00687366	0.0039988
XLOC_000831	Olfr12	chr1:92617787-92623412	TCONS_00001937,TCONS_00001938	ENSMUSG00000061616	ENSMUST00000081274,ENSMUST00000213247	0	0.0247117	0.041951	0.0340325	0.0333194	0.0115905	0.0378702	0.0156689	0	0.0116633
XLOC_000832	NA	chr1:92752184-92752478	TCONS_00001939	NA	NA	0.374938	0.398761	0.370121	0.917127	0.45514	0	0	0	0.424239	0.224294
XLOC_000833	NA	chr1:92756195-92756514	TCONS_00001940	NA	NA	0.358095	0	0.718803	0.253016	0.384813	0	183645	0	0	0
XLOC_000834	Gpc1	chr1:92820957-92860779	TCONS_00001941	ENSMUSG00000034220	ENSMUST00000045970	115577	116938	122.47	143054	144.54	365342	372019	378572	421538	339627
XLOC_000835	Mir149	chr1:92820957-92860779	TCONS_00001942	ENSMUSG00000065470	ENSMUST00000083536	0	0	0	0	0	0	0	0	0	0
XLOC_000836	NA	chr1:92866066-92866752	TCONS_00001943	NA	NA	0.222753	0.408785	0.476354	0.296627	0.999461	0.160199	0.0679622	0.15228	0	0
XLOC_000837	Dusp28	chr1:92906980-92910764	TCONS_00001944	ENSMUSG00000047067	ENSMUST00000060913	301021	290983	276379	397029	312396	289343	276375	293868	30475	298165
XLOC_000838	Rnpepl1	chr1:92910782-92921230	TCONS_00001945,TCONS_00001946,TCONS_00001947,TCONS_00001948,TCONS_00001949,TCONS_00001950,TCONS_00001951,TCONS_00001952	ENSMUSG00000026269	ENSMUST00000027487	125959	113479	1957-10-01	119052	104681	133607	108586	125762	127644	120796
XLOC_000839	Capn10	chr1:92933525-92950590	TCONS_00001953,TCONS_00001954,TCONS_00001955,TCONS_00001956	ENSMUSG00000026270	ENSMUST00000027488,ENSMUST00000117814	125137	116768	129841	147896	105477	86175	83164	880881	103891	885187
XLOC_000840	Gpr35	chr1:92973121-92987859	TCONS_00001957,TCONS_00001958,TCONS_00001959,TCONS_00001960,TCONS_00001961,TCONS_00001962,TCONS_00001963,TCONS_00001964	ENSMUSG00000026271	ENSMUST00000027489,ENSMUST00000064480,ENSMUST00000169198,ENSMUST00000186298	723336	522482	668629	823674	750246	598383	70601	878351	44817	811289
XLOC_000841	Aqp12	chr1:93006333-93012269	TCONS_00001965	ENSMUSG00000045091	ENSMUST00000059676	0	0	0	0	0	0	0	0	0	0
XLOC_000842	Agxt	chr1:93135239-93145421	TCONS_00001966	ENSMUSG00000026272	ENSMUST00000027491	0	0	0	0	0.0304043	0	0.0275318	0.0209202	0	0.0308273
XLOC_000843	Crocc2	chr1:93168724-93231072	TCONS_00001967,TCONS_00001968	ENSMUSG00000084989	ENSMUST00000138595	0.0722333	0.0526704	0.0677638	0.0900146	0.0121108	0.00635341	0.00881487	0.0250708	0.0353961	0.110697
XLOC_000844	Mir6901,Sned1	chr1:93235840-93305915	TCONS_00001969,TCONS_00001970,TCONS_00001971,TCONS_00001972,TCONS_00001973,TCONS_00001974,TCONS_00001975,TCONS_00001976	ENSMUSG00000047793,ENSMUSG00000098997	ENSMUST00000062202,ENSMUST00000185062	0.657049	0.614655	0.805343	0.61254	0.439131	0.423622	0.339124	0.583956	0.457741	0.959703
XLOC_000845	Gm28535	chr1:93305963-93373489	TCONS_00001977	ENSMUSG00000101172	ENSMUST00000188069	0.384007	0.360893	0.83303	0.13003	0.374695	0.217112	0.502672	0.179855	0.237624	0.298541
XLOC_000846	Ppp1r7	chr1:93305963-93373489	TCONS_00001978,TCONS_00001979,TCONS_00001980	ENSMUSG00000026275	ENSMUST00000027494	166005	150099	132941	160524	151794	126971	100799	115606	114096	110147
XLOC_000847	Mir6902	chr1:93305963-93373489	TCONS_00001981	ENSMUSG00000106302	ENSMUST00000198980	0	0	0	0	0	0	0	0	0	0
XLOC_000848	Mir6345	chr1:93305963-93373489	TCONS_00001982	ENSMUSG00000098689	ENSMUST00000184286	0	838841	0	0	0	0	0	0	0	0
XLOC_000849	Gm26446	chr1:93305963-93373489	TCONS_00001983	ENSMUSG00000064389	ENSMUST00000082455	0	0	208201	11529	0	0	0	0	167467	0
XLOC_000850	Ano7	chr1:93373929-93404303	TCONS_00001984,TCONS_00001985,TCONS_00001986	ENSMUSG00000034107	ENSMUST00000058682,ENSMUST00000186641	0.148601	0.180551	0.192692	0.232608	0.146851	0.0639756	0.105713	0.0799566	0.0848264	0.104906
XLOC_000851	Gm17415	chr1:93405939-93478801	TCONS_00001987	ENSMUSG00000090489	ENSMUST00000096427	0.363773	0.47182	0.436827	0.398833	0.221051	0.347815	0.178169	0.273227	0.607682	0.309982
XLOC_000852	2002-09-01	chr1:93478963-93510260	TCONS_00001988,TCONS_00001989,TCONS_00001990,TCONS_00001991,TCONS_00001992	ENSMUSG00000026276	ENSMUST00000027495,ENSMUST00000168776,ENSMUST00000172165,ENSMUST00000179353	872265	111626	977012	872596	999284	763814	104168	821353	881759	772322
XLOC_000853	Farp2	chr1:93512078-93636509	TCONS_00001993,TCONS_00001994,TCONS_00001995	ENSMUSG00000034066	ENSMUST00000120301,ENSMUST00000122402	41907	431311	395902	3685	478636	683016	720206	603546	572755	591206
XLOC_000854	Gm37250	chr1:93512078-93636509	TCONS_00001996	ENSMUSG00000103854	ENSMUST00000194919	0.0149842	0	0	0.0379392	0	0.0681858	0.0640321	0.061564	0	0.0530541
XLOC_000855	Gm28536	chr1:93512078-93636509	TCONS_00001997	ENSMUSG00000100927	ENSMUST00000190971	162875	118371	147179	147719	0.867207	0.476082	110084	0.574915	11991	0.705689
XLOC_000856	Bok	chr1:93685613-93695764	TCONS_00001998,TCONS_00001999,TCONS_00002000	ENSMUSG00000026278	ENSMUST00000027499,ENSMUST00000201863	320795	25633	223292	310762	235032	275062	228689	230143	289913	248696
XLOC_000857	Gm10550	chr1:93701934-93754780	TCONS_00002001	ENSMUSG00000101952	ENSMUST00000188846	170669	148356	140475	150362	166309	129306	145857	145725	144158	142475
XLOC_000858	Atg4b	chr1:93754904-93801934	TCONS_00002002,TCONS_00002003,TCONS_00002004,TCONS_00002005,TCONS_00002006,TCONS_00002007,TCONS_00002008	ENSMUSG00000026280	ENSMUST00000027502	238924	233533	222005	231887	224529	235959	223044	217167	240078	212049
XLOC_000859	Ing5	chr1:93803964-93822098	TCONS_00002009,TCONS_00002010,TCONS_00002011	ENSMUSG00000026283	ENSMUST00000027505,ENSMUST00000190476	94789	105353	893659	958968	923046	906336	843645	886968	763447	8045
XLOC_000860	D2hgdh	chr1:93825239-93852415	TCONS_00002012,TCONS_00002013,TCONS_00002014,TCONS_00002015,TCONS_00002016,TCONS_00002017,TCONS_00002018,TCONS_00002019,TCONS_00002020,TCONS_00002021	ENSMUSG00000073609	ENSMUST00000097633,ENSMUST00000112881	337798	34883	356702	325234	369342	27835	388634	285121	353881	276869
XLOC_000861	NA	chr1:93854560-93854784	TCONS_00002022	NA	NA	245108	215557	0.778105	109737	0.809033	195973	0	0	229487	0
XLOC_000862	NA	chr1:93855387-93856262	TCONS_00002023	NA	NA	0.0442343	0.127633	0.0957608	0.102402	0.202707	0.402934	0.351765	0.179717	0.196243	0.285009
XLOC_000863	Gal3st2	chr1:93861345-93876494	TCONS_00002024	ENSMUSG00000094651	ENSMUST00000094663	0	0	0	0.00992232	0	0	0.0158917	0	0	0.0080818
XLOC_000864	Gm18666	chr1:93906243-93916768	TCONS_00002025	ENSMUSG00000101660	ENSMUST00000190039	0	0	0	0	0	0	0	0	0	0.0278026
XLOC_000865	Gm9994	chr1:93918310-93942650	TCONS_00002026,TCONS_00002027,TCONS_00002028	ENSMUSG00000093805	ENSMUST00000177958,ENSMUST00000178757	0.0244394	0.0166765	0.0301132	0.0213841	0.0831066	0	0.0511043	0.0452215	0.044848	0.0174165
XLOC_000866	Gm7889	chr1:93975352-93985816	TCONS_00002029	ENSMUSG00000099624	ENSMUST00000185591	0	0.0488922	0	0	0	0	0	0	0	0
XLOC_000867	Gm6086	chr1:93990508-94017147	TCONS_00002030	ENSMUSG00000073608	ENSMUST00000097632	0.0152756	0.00929589	0.0375825	0.026356	0.0350397	0.017892	0.00991379	0.0123348	0.0339734	0.0255693
XLOC_000868	Neu4	chr1:94020450-94028334	TCONS_00002031,TCONS_00002032,TCONS_00002033	ENSMUSG00000034000	ENSMUST00000050890,ENSMUST00000190212	0	0	0	0	0	0	0	0	0	0
XLOC_000869	Gm7891	chr1:94204416-94205259	TCONS_00002034	ENSMUSG00000100990	ENSMUST00000190284	0	0	0	0	0	0	0	0	0	0
XLOC_000870	4930440C22Rik	chr1:94797082-94802472	TCONS_00002035,TCONS_00002036,TCONS_00002037	ENSMUSG00000100518	ENSMUST00000185490,ENSMUST00000190754	0	0	0	0	0	0	0	0	0	0
XLOC_000871	Fam174a	chr1:95313622-95335284	TCONS_00002038,TCONS_00002039	ENSMUSG00000051185	ENSMUST00000059975,ENSMUST00000186780	488212	561772	55351	553638	401995	526587	732178	668625	504657	589669
XLOC_000872	BC055308	chr1:95313622-95335284	TCONS_00002040	ENSMUSG00000103973	ENSMUST00000193380	0.0561315	0.179895	0.164845	0.0781427	0.0879815	0.0862615	0.0676934	0.191047	0.0866304	0.156562
XLOC_000873	Gm15427	chr1:95498620-95499151	TCONS_00002041	ENSMUSG00000081051	ENSMUST00000117288	377865	20096	432599	352843	319538	408911	427239	313625	304299	360453
XLOC_000874	NA	chr1:95667754-95668138	TCONS_00002042	NA	NA	0.194341	0.490869	0	0.166106	0.269	0.25954	0	0.749463	0	0.143095
XLOC_000875	Gm37761	chr1:95738195-95740293	TCONS_00002043	ENSMUSG00000102718	ENSMUST00000194989	0.292854	0.337925	0.205557	0.415787	0.539238	0.534407	0.563116	0.500485	0.364628	0.776264
XLOC_000876	Gm22917	chr1:96303145-96303255	TCONS_00002044	ENSMUSG00000096585	ENSMUST00000180116	0	0	0	0	0	0	0	0	0	0
XLOC_000877	Gm37076	chr1:96313241-96315535	TCONS_00002045	ENSMUSG00000102658	ENSMUST00000192033	0	0	0	0	0	0	0	0	0	0
XLOC_000878	Gm26245	chr1:96612056-96662573	TCONS_00002046	ENSMUSG00000095610	ENSMUST00000178491	0	0	0	0	0	0	0	0	0	0
XLOC_000879	Gm1833	chr1:96612056-96662573	TCONS_00002047	ENSMUSG00000100362	ENSMUST00000191608	0	0	0	0	0	0	0	0	0	0
XLOC_000880	Gm26078	chr1:96762030-96762158	TCONS_00002048	ENSMUSG00000077255	ENSMUST00000104067	0	0	0	0	0	0	0	0	0	0
XLOC_000881	Panct2	chr1:96816269-96997577	TCONS_00002049,TCONS_00002050,TCONS_00002051	ENSMUSG00000097814	ENSMUST00000181489,ENSMUST00000188631	0.0334107	0.0562158	0.0447254	0.0342228	0.0699476	0.0242777	0.0305521	0.0594876	0.030704	0.0437071
XLOC_000882	Gm6430	chr1:97024515-97025928	TCONS_00002052	ENSMUSG00000044757	ENSMUST00000054664	0.222796	0.135461	0.104946	0.0683469	0.140163	0	0.141226	0.129994	0.0973114	0.256175
XLOC_000883	Gm7133	chr1:97162859-97310664	TCONS_00002053	ENSMUSG00000100484	ENSMUST00000187797	0	0	0	0	0.0241766	0	0	0	0	0
XLOC_000884	Gm7135	chr1:97346474-97573015	TCONS_00002054,TCONS_00002055,TCONS_00002056	ENSMUSG00000101348	ENSMUST00000187538,ENSMUST00000191257	0.0735296	0.114938	0	0	0.0882058	0.100974	0	0.0682402	0	0
XLOC_000885	Gin1	chr1:97706036-97793709	TCONS_00002057,TCONS_00002058,TCONS_00002059,TCONS_00002060	ENSMUSG00000026333	ENSMUST00000027571,ENSMUST00000112842,ENSMUST00000112844	439096	529246	403363	439289	374145	337171	395111	393344	338061	393953
XLOC_000886	Gm25413	chr1:97820957-98095632	TCONS_00002061,TCONS_00002062	ENSMUSG00000089169	ENSMUST00000158544	0	0	0	0	0	0.400009	0	0	0	0
XLOC_000887	Gm24465	chr1:97820957-98095632	TCONS_00002063,TCONS_00002064	ENSMUSG00000096085	ENSMUST00000178398	171283	0	0	0	0	0	0	0	0	0
XLOC_000888	1810006J02Rik	chr1:98131455-98144655	TCONS_00002065,TCONS_00002066	ENSMUSG00000100182	ENSMUST00000186473,ENSMUST00000191060	0.09267	0.118512	0.112581	0.289284	0.126307	0.0307461	0.209126	0.433422	0.212988	0.593755
XLOC_000889	Gm29461	chr1:98173647-98190698	TCONS_00002067	ENSMUSG00000100711	ENSMUST00000189232	0.00774693	0.0133531	0.0105874	0.00619508	0	0	0.0147384	0	0	0.0122484
XLOC_000890	Gm7952	chr1:98263522-98264506	TCONS_00002068	ENSMUSG00000097608	ENSMUST00000180540	0	0	0	0	0	0	0	0	0	0
XLOC_000891	Gm29462	chr1:98267150-98267438	TCONS_00002069	ENSMUSG00000099634	ENSMUST00000191458	0	0	0.434387	0.261379	0	0	0	0	0	0
XLOC_000892	Slco6d1	chr1:98421123-98509380	TCONS_00002070,TCONS_00002071	ENSMUSG00000026336	ENSMUST00000027575,ENSMUST00000160796	0	0	0	0	0	0	0	0	0	0
XLOC_000893	Gm3555	chr1:98421123-98509380	TCONS_00002072	ENSMUSG00000089791	ENSMUST00000160287	0	0	0	0.0181345	0	0	0	0	0	0
XLOC_000894	Gm26134	chr1:98549450-98549560	TCONS_00002073	ENSMUSG00000096193	ENSMUST00000178484	0	0	0	0	0	0	0	0	0	0
XLOC_000895	Gm7967	chr1:98589490-98607422	TCONS_00002074,TCONS_00002075,TCONS_00002076,TCONS_00002077	ENSMUSG00000100009	ENSMUST00000190991,ENSMUST00000191042,ENSMUST00000191409	212723	34169	335177	327338	461364	322869	322054	356308	208854	37008
XLOC_000896	NA	chr1:98633972-98634830	TCONS_00002078	NA	NA	0.234488	0.401323	0.0700783	0.267941	0.0736972	0.0763201	0.229019	0.160188	0.114534	0.124868
XLOC_000897	NA	chr1:98634966-98635884	TCONS_00002079	NA	NA	0	0	0	0.0973955	0.207034	0	0.200634	0.10082	0.0509852	0.30151
XLOC_000898	NA	chr1:98637606-98637968	TCONS_00002080	NA	NA	0	0.256071	0.646819	0	0	0.242899	0	0.152737	0.303689	0.368508
XLOC_000899	NA	chr1:98641460-98642214	TCONS_00002081	NA	NA	0.121489	0.0947288	0	0.0838331	0.154472	0.257032	0.220775	0.170436	0.0621469	0.258017
XLOC_000900	NA	chr1:98697918-98698410	TCONS_00002082	NA	NA	0	0	0	0	0.127854	0.143436	0	0	0.216809	0
XLOC_000901	NA	chr1:98704082-98704427	TCONS_00002083	NA	NA	0	0.54111	0	0.141935	0	0.272861	0.302188	0.178915	0.203442	0.50969
XLOC_000902	NA	chr1:98705083-98705286	TCONS_00002084	NA	NA	0	0	188361	0	0	0	202001	0	111623	104107
XLOC_000903	NA	chr1:98712162-98714603	TCONS_00002085	NA	NA	0	0.0294314	0.022251	0.0128196	0.0226791	0.0639727	0.25917	0.219497	0.134724	0.125811
XLOC_000904	NA	chr1:98723844-98724262	TCONS_00002086	NA	NA	0	0	0.177734	0.108804	0	0	0	0.140718	0	0.0942422
XLOC_000905	NA	chr1:98724365-98724536	TCONS_00002087	NA	NA	0	0	0	0	0	0	0	241523	0	0
XLOC_000906	NA	chr1:98731432-98731938	TCONS_00002088	NA	NA	0	0	0	0	0	0.202799	0	0.137253	0	0
XLOC_000907	NA	chr1:98732725-98733232	TCONS_00002089	NA	NA	0	0	0	0	0	0	0	0	0.152989	0.0909903
XLOC_000908	Gm29460	chr1:98764840-98765554	TCONS_00002090	ENSMUSG00000099686	ENSMUST00000188607	0.0648717	0.0916427	0.0834442	0	0	0.276286	0.196639	0.250961	0.663741	0.19623
XLOC_000909	Gm23434	chr1:99017363-99017463	TCONS_00002091	ENSMUSG00000087804	ENSMUST00000157179	0	0	0	0	0	0	0	0	0	0
XLOC_000910	NA	chr1:99190106-99190179	TCONS_00002092	NA	NA	0	0	313453	993427	163137	0	0	0	0	0
XLOC_000911	Cntnap5b	chr1:99772764-100484849	TCONS_00002093	ENSMUSG00000067028	ENSMUST00000086738	0	0	0	0	0	0	0	0	0	0
XLOC_000912	Gm37877	chr1:99772764-100484849	TCONS_00002094	ENSMUSG00000104104	ENSMUST00000191630	0.0203854	0.055311	0.0149964	0.0243441	0.0160123	0	0	0.0110954	0.0239206	0.0354922
XLOC_000913	Gm19029	chr1:99772764-100484849	TCONS_00002095	ENSMUSG00000100662	ENSMUST00000189923	0	0	0	0.152065	0	0	0	0	0	0
XLOC_000914	Gm29667	chr1:99772764-100484849	TCONS_00002096	ENSMUSG00000100794	ENSMUST00000190817	0	0	0	0	0.134944	0.169174	0	0.0994737	0	0
XLOC_000915	Gm18700	chr1:100597074-100597627	TCONS_00002097	ENSMUSG00000099427	ENSMUST00000185791	0	0	0	0	0	0	0	0	0	0
XLOC_000916	Gm18185	chr1:100643581-100644248	TCONS_00002098	ENSMUSG00000099892	ENSMUST00000186725	0	0	0	0	0	0	0	0	0	0
XLOC_000917	Gm29334	chr1:100653799-100654156	TCONS_00002099	ENSMUSG00000100977	ENSMUST00000190334	0	0	0	0	0	0	0	0	0	0
XLOC_000918	Gm25537	chr1:100861792-100861901	TCONS_00002100	ENSMUSG00000077039	ENSMUST00000103851	0	0	0	12866	0	0	0	0	0	0
XLOC_000919	Gm20268	chr1:101155808-101175202	TCONS_00002101	ENSMUSG00000100684	ENSMUST00000187932	0	0	0	0	0	0	0	0	0	0
XLOC_000920	Gm28801	chr1:101371627-101372076	TCONS_00002102	ENSMUSG00000100088	ENSMUST00000188761	0	0	0	0	0	0	0	0	0	0
XLOC_000921	Psmb6-ps2	chr1:101385885-101386590	TCONS_00002103	ENSMUSG00000100222	ENSMUST00000187074	0	0	0	0	0.089514	0	0	0	0	0.0457249
XLOC_000922	Gm28623	chr1:102161366-102161939	TCONS_00002104	ENSMUSG00000099770	ENSMUST00000187219	0	0	0	0	0	0	0	0	0	0
XLOC_000923	Gm3116	chr1:102449352-102537656	TCONS_00002105	ENSMUSG00000101890	ENSMUST00000189440	0	0	0	0	0	0	0	0	0	0
XLOC_000924	Gm18728	chr1:103171925-103268593	TCONS_00002106	ENSMUSG00000100955	ENSMUST00000186155	0	0	0	0	0	0	0	0	0	0
XLOC_000925	Gm29141	chr1:103363985-103423658	TCONS_00002107	ENSMUSG00000099469	ENSMUST00000190357	0	0	0	0	0	0	0	0	0	0
XLOC_000926	Gm37789	chr1:103724344-103727233	TCONS_00002108	ENSMUSG00000102325	ENSMUST00000192862	0.227072	0.422858	0.354464	0.284535	0.345438	0.149081	0.17451	0.112432	0.126946	0.247225
XLOC_000927	Gm18447	chr1:104311720-104312027	TCONS_00002109	ENSMUSG00000101297	ENSMUST00000187501	0	0	0	0	0	0	0	0	0	0
XLOC_000928	Gm23537	chr1:104485956-104486286	TCONS_00002110	ENSMUSG00000088161	ENSMUST00000157536	0	0	0	0	0	0	0	0	0	0
XLOC_000929	Gm5260	chr1:104513000-104514068	TCONS_00002111	ENSMUSG00000099464	ENSMUST00000186157	0	0	0	0	0	0	0	0	0	0
XLOC_000930	Gm29592	chr1:104609523-104610883	TCONS_00002112	ENSMUSG00000100935	ENSMUST00000189434	0	0	0	0	0	0	0	0	0	0
XLOC_000931	Cdh20	chr1:104768528-104995481	TCONS_00002113	ENSMUSG00000050840	ENSMUST00000062528	0.00782543	0.0101997	0.0201204	0	0	0	0.0409503	0.00750172	0	0.00558452
XLOC_000932	Gm38031	chr1:104768528-104995481	TCONS_00002114	ENSMUSG00000103991	ENSMUST00000191819	0	0	0	0	0	0	0	0	0	0
XLOC_000933	Gm36969	chr1:104768528-104995481	TCONS_00002115	ENSMUSG00000103060	ENSMUST00000194551	0	0	0	0	0	0	0	0	0	0
XLOC_000934	Gm29012	chr1:105116453-105127366	TCONS_00002116	ENSMUSG00000099669	ENSMUST00000187882	0	0	0	0	0	0	0	0	0	0
XLOC_000935	Gm29013	chr1:105244424-105244661	TCONS_00002117	ENSMUSG00000099702	ENSMUST00000187431	0	0	0	0	0	0	0	0	0	0
XLOC_000936	Gm29014	chr1:105276913-105361630	TCONS_00002118	ENSMUSG00000099582	ENSMUST00000191422	0	0	0	0	0	0	0	0	0	0
XLOC_000937	Gm17634	chr1:105276913-105361630	TCONS_00002119	ENSMUSG00000097482	ENSMUST00000181383	0	0	0	0	0	0.0640045	0	0	0.0558978	0
XLOC_000938	Gm3608	chr1:105382259-105663662	TCONS_00002120,TCONS_00002121	ENSMUSG00000067017	ENSMUST00000086725	0.0592609	0.0987299	0.0620491	0.0589159	0.14503	0.0348456	0.15409	0.0821203	0.071504	0.11306
XLOC_000939	Gm20302	chr1:105382259-105663662	TCONS_00002122,TCONS_00002123	ENSMUSG00000101219	ENSMUST00000080671	112118	144354	245311	135726	11783	342101	217728	354125	145217	122834
XLOC_000940	Gm8004	chr1:105382259-105663662	TCONS_00002124,TCONS_00002125	ENSMUSG00000101656	ENSMUST00000187782	0.13719	0.170539	0	0	0	0	0	0.0646209	0.0770342	0.107143
XLOC_000941	2310035C23Rik	chr1:105663882-105755191	TCONS_00002126,TCONS_00002127,TCONS_00002128,TCONS_00002129,TCONS_00002130,TCONS_00002131,TCONS_00002132,TCONS_00002133,TCONS_00002134,TCONS_00002135,TCONS_00002136,TCONS_00002137,TCONS_00002138,TCONS_00002139,TCONS_00002140,TCONS_00002141,TCONS_00002142,TCONS_00002144	ENSMUSG00000026319	ENSMUST00000039173,ENSMUST00000086721,ENSMUST00000190501	87434	995418	92426	762542	890121	722404	894781	840965	768589	847423
XLOC_000942	Gm37566	chr1:105663882-105755191	TCONS_00002143	ENSMUSG00000104044	ENSMUST00000192363	0.00773246	0	0.0111556	0.00633752	0	0.0116542	0.0356979	0.00845988	0.00965131	0.0249922
XLOC_000943	Gm10193	chr1:105764443-105764674	TCONS_00002145	ENSMUSG00000101330	ENSMUST00000188288	0	0	0	0	0	0	0	0	0	0
XLOC_000944	Tnfrsf11a	chr1:105780717-105849311	TCONS_00002146,TCONS_00002147,TCONS_00002148	ENSMUSG00000026321	ENSMUST00000027559	388759	424149	336129	397925	335466	424877	57781	541409	543995	562178
XLOC_000945	NA	chr1:105850265-105850771	TCONS_00002149	NA	NA	0.219634	0.22247	0.655661	0.325184	0.131527	0.302014	0.335581	0.285975	0.537125	0.568949
XLOC_000946	NA	chr1:105877144-105877503	TCONS_00002150	NA	NA	160587	0.999265	193301	0.700895	146886	0	0	0.23979	0.978874	0.996201
XLOC_000947	Gm26214	chr1:105945553-105945660	TCONS_00002151	ENSMUSG00000089206	ENSMUST00000158581	0	0	0	0	0	0	0	0	0	0
XLOC_000948	Zcchc2	chr1:105990397-106034076	TCONS_00002152,TCONS_00002153,TCONS_00002154,TCONS_00002155,TCONS_00002156,TCONS_00002157	ENSMUSG00000038866	ENSMUST00000118196,ENSMUST00000119166	100585	107062	98535	918549	10323	837613	907823	942223	812254	879605
XLOC_000949	Gm26509	chr1:106090067-106091015	TCONS_00002158	ENSMUSG00000097612	ENSMUST00000180947	0.0387337	0.0664872	0	0	0	0.188167	0.285252	0.160918	0.0946633	0.0927726
XLOC_000950	Phlpp1	chr1:106171751-106394250	TCONS_00002159	ENSMUSG00000044340	ENSMUST00000061047	73257	663258	570084	640106	684481	508711	520574	548497	594731	514353
XLOC_000951	Gm38235	chr1:106171751-106394250	TCONS_00002160	ENSMUSG00000103291	ENSMUST00000194600	0	0.0125632	0	0.00533772	0.0377582	0	0	0.00691105	0	0
XLOC_000952	Gm6651	chr1:106439599-106439870	TCONS_00002161	ENSMUSG00000099604	ENSMUST00000189471	0	0	0	0	0.626981	0	0	0	0	0
XLOC_000953	D630008O14Rik	chr1:106538177-106714274	TCONS_00002162,TCONS_00002163,TCONS_00002164	ENSMUSG00000054006	ENSMUST00000144260,ENSMUST00000149909	0.857252	0.660536	0.948709	113372	0.550805	0.730081	124391	134641	134139	124555
XLOC_000954	Serpinb5	chr1:106861172-106883348	TCONS_00002165,TCONS_00002166,TCONS_00002167	ENSMUSG00000067006	ENSMUST00000086701,ENSMUST00000112729,ENSMUST00000112730	0.241828	0.107808	0.354624	0.300623	0.232908	0	0	0	0	0.00978717
XLOC_000955	Serpinb12	chr1:106934448-106957080	TCONS_00002168,TCONS_00002169	ENSMUSG00000059956	ENSMUST00000081277,ENSMUST00000112724	0.0760963	0.188698	0.083155	0	0.133664	0.0885116	0.0673795	0.143095	0.146955	0.0299658
XLOC_000956	Serpinb13	chr1:106980983-107001195	TCONS_00002170	ENSMUSG00000048775	ENSMUST00000027564	0	0	0	0	0	0	0	0	0	0
XLOC_000957	Serpinb11	chr1:107361928-107380475	TCONS_00002171	ENSMUSG00000026327	ENSMUST00000027566	0	0.0250068	0	0	0.0225413	0	0	0	0	0
XLOC_000958	Serpinb7	chr1:107422688-107452689	TCONS_00002172	ENSMUSG00000067001	ENSMUST00000086690	0	0.035125	0.0265031	0.0320404	0.0271845	0	0	0.0198095	0	0
XLOC_000959	Serpinb2	chr1:107511422-107525598	TCONS_00002173,TCONS_00002174	ENSMUSG00000062345	ENSMUST00000009356,ENSMUST00000064916	101406	118502	132107	930333	921492	0.224729	0.125879	0.671296	0.0980627	0.526579
XLOC_000960	Serpinb10	chr1:107529002-107547222	TCONS_00002175,TCONS_00002176	ENSMUSG00000092572	ENSMUST00000182198,ENSMUST00000194951	0.139395	0.216148	0.0764585	0.281237	0.155894	0.365964	0.274787	0.461863	0.0974904	0.318576
XLOC_000961	Serpinb8	chr1:107590005-107610629	TCONS_00002177,TCONS_00002178,TCONS_00002179	ENSMUSG00000026315	ENSMUST00000000514,ENSMUST00000112706	0.622388	0.910208	0.858865	0.59249	105661	0.915953	129647	0.898872	147696	117732
XLOC_000962	Gm15389	chr1:107687007-107693514	TCONS_00002180	ENSMUSG00000086161	ENSMUST00000153774	0.200952	0.0846604	0.0832939	0.113147	0	0.388499	0.254527	0.186184	0	0.0444665
XLOC_000963	Gm22438	chr1:107892973-107893105	TCONS_00002181	ENSMUSG00000077237	ENSMUST00000104049	0	0	0	0	0	0	0	0	0	0
XLOC_000964	D830032E09Rik	chr1:107917258-108028337	TCONS_00002182,TCONS_00002183,TCONS_00002184,TCONS_00002185	ENSMUSG00000100457	ENSMUST00000186875,ENSMUST00000189497,ENSMUST00000189845	0	0	0	0	0	0	0	0	0	0
XLOC_000965	Gm18448	chr1:107917258-108028337	TCONS_00002186	ENSMUSG00000101477	ENSMUST00000186286	0	0	0	0	0	0	0	0	0	0
XLOC_000966	Gm38212	chr1:108417076-108419832	TCONS_00002187	ENSMUSG00000104478	ENSMUST00000194081	0	0	0	0	0	0	0	0	0	0
XLOC_000967	Gm6679	chr1:108770134-108772003	TCONS_00002188	ENSMUSG00000101097	ENSMUST00000191467	0	0	0	0	0	0	0	0	0	0
XLOC_000968	Gm25293	chr1:109804759-109805044	TCONS_00002189	ENSMUSG00000084741	ENSMUST00000122792	0	0	0	0	0	0	0	0	0	0
XLOC_000969	Gm8141	chr1:109833023-109834746	TCONS_00002190	ENSMUSG00000100025	ENSMUST00000190856	0.133463	0.0293773	0.256452	0.164065	0.330303	0.200441	0.124792	0.26368	0.139254	0.191259
XLOC_000970	Cdh7	chr1:109982430-110140157	TCONS_00002191,TCONS_00002192,TCONS_00002193,TCONS_00002194,TCONS_00002195,TCONS_00002196,TCONS_00002197,TCONS_00002198,TCONS_00002199,TCONS_00002200,TCONS_00002201	ENSMUSG00000026312	ENSMUST00000027542,ENSMUST00000112701,ENSMUST00000129923,ENSMUST00000137092,ENSMUST00000146282,ENSMUST00000172005	0.0057955	0	0	0.00543607	0	0	0.0235784	0	0.0323718	0
XLOC_000971	Gm3332	chr1:110475602-110476530	TCONS_00002202	ENSMUSG00000100758	ENSMUST00000189337	0	0	0	0	0	0	0	0	0	0
XLOC_000972	Gm6693	chr1:110600020-110600833	TCONS_00002203	ENSMUSG00000099926	ENSMUST00000189583	0	0	0	0	0	0	0	0	0	0
XLOC_000973	Gm19927	chr1:111385689-111446645	TCONS_00002204	ENSMUSG00000101846	ENSMUST00000185792	0	0	0	0.0407834	0	0	0	0	0	0
XLOC_000974	Gm37934	chr1:111833822-111834224	TCONS_00002205	ENSMUSG00000102728	ENSMUST00000192902	0	0	0	0	0	0	0	0	0	0
XLOC_000975	Gm6717	chr1:112137867-112138705	TCONS_00002206	ENSMUSG00000101220	ENSMUST00000185549	0	0.0578061	0	0.0733172	0	0	0	0	0	0
XLOC_000976	Gm19086	chr1:112151088-112151753	TCONS_00002207	ENSMUSG00000100020	ENSMUST00000190772	0	0	0	0	0	0	0	0	0	0
XLOC_000977	Gm22331	chr1:112467910-112468046	TCONS_00002208	ENSMUSG00000088691	ENSMUST00000158066	0	0	0	0	0	0	0	0	0	0
XLOC_000978	Gm28189	chr1:113289339-113290365	TCONS_00002209	ENSMUSG00000101453	ENSMUST00000190085	0	0	0	0	0	0	0	0	0	0
XLOC_000979	Cntnap5a	chr1:115684755-116587323	TCONS_00002210	ENSMUSG00000070695	ENSMUST00000043725	0.0160132	0.00922137	0.0260983	0.0201629	0.0158132	0.00395737	0.0101777	0.0250586	0.00995498	0.0277134
XLOC_000980	Gm28263	chr1:116633776-116634176	TCONS_00002211	ENSMUSG00000102033	ENSMUST00000185884	0	0	0	0	0	0	0	0	0	0
XLOC_000981	Gm19965	chr1:116802982-116823410	TCONS_00002212	ENSMUSG00000094429	ENSMUST00000179777	0	0	0	0	0	0	0	0	0	0
XLOC_000982	Gm24030	chr1:117536300-117536464	TCONS_00002213	ENSMUSG00000065865	ENSMUST00000083931	0	0	0	0	0	0	0	0	0	0
XLOC_000983	Gm27785	chr1:117561229-117561339	TCONS_00002214	ENSMUSG00000098815	ENSMUST00000184268	0	0	0	0	0	0	0	0	0	0
XLOC_000984	Gm28361	chr1:117578390-117578864	TCONS_00002215	ENSMUSG00000101573	ENSMUST00000188825	0	0	0	0	0	0	0	0	0	0
XLOC_000985	Zfp813-ps	chr1:117603877-117606484	TCONS_00002216	ENSMUSG00000107979	ENSMUST00000204773	0	0	0	0	0	0	0	0	0	0
XLOC_000986	Zfp813-ps	chr1:117625521-117628027	TCONS_00002217	ENSMUSG00000101373	ENSMUST00000186652	0	0	0	0	0	0	0	0	0	0
XLOC_000987	Gm28362	chr1:117662290-117678373	TCONS_00002218	ENSMUSG00000099615	ENSMUST00000189430	0.157535	0.180305	0.152574	0.197809	0.122204	0.0904183	0.367093	0.164925	0.0901267	0.116877
XLOC_000988	Gm28363	chr1:117697130-117727441	TCONS_00002219	ENSMUSG00000100265	ENSMUST00000186341	0	0	0	0	0	0	0	0	0	0
XLOC_000989	Gm28359	chr1:117741366-117768622	TCONS_00002220	ENSMUSG00000100527	ENSMUST00000187470	0	0	0	0	0	0	0	0	0	0
XLOC_000990	B020011L13Rik	chr1:117781132-117803359	TCONS_00002221	ENSMUSG00000101303	ENSMUST00000188801	0	0	0	0	0	0	0	0	0	0
XLOC_000991	Gm28360	chr1:117830080-117854496	TCONS_00002222	ENSMUSG00000100305	ENSMUST00000187455	0	0	0	0	0	0	0	0.0199241	0	0
XLOC_000992	Gm28169	chr1:117830080-117854496	TCONS_00002223	ENSMUSG00000099534	ENSMUST00000190342	0	0	0	0	0	0	0	0	0	0
XLOC_000993	Gm7195	chr1:117868521-117899722	TCONS_00002224	ENSMUSG00000100886	ENSMUST00000190869	0	0	0	0	0	0	0	0	0	0
XLOC_000994	Gm28168	chr1:117928014-117949988	TCONS_00002225	ENSMUSG00000101415	ENSMUST00000191265	0	0	0	0	0	0	0	0	0	0
XLOC_000995	Gm7145	chr1:117965938-117986884	TCONS_00002226	ENSMUSG00000100617	ENSMUST00000185381	0	0	0	0	0	0	0	0	0	0
XLOC_000996	Gm28358,Gm29489	chr1:118008768-118046849	TCONS_00002227,TCONS_00002228,TCONS_00002229,TCONS_00002230	ENSMUSG00000100177,ENSMUSG00000100703	ENSMUST00000187860,ENSMUST00000188934,ENSMUST00000189292	0	0	0	0	0	0	0	0	0	0
XLOC_000997	Gm29490	chr1:118008768-118046849	TCONS_00002231	ENSMUSG00000101363	ENSMUST00000190923	0	0	0	0	0	0	0	0	0	0
XLOC_000998	Gm29104	chr1:118064117-118064959	TCONS_00002232	ENSMUSG00000101590	ENSMUST00000186304	0	0	0	0	0	0	0	0	0	0
XLOC_000999	Gm29106	chr1:118176541-118202307	TCONS_00002233	ENSMUSG00000102030	ENSMUST00000186264	0.00642764	0	0.00952498	0	0.0329494	0.113318	0.0922807	0.0364359	0.082092	0.0810056
XLOC_001000	Gm7200	chr1:118249862-118251025	TCONS_00002234	ENSMUSG00000099870	ENSMUST00000188426	0	0.0536657	0	0	0	0	0	0	0	0.0261562
XLOC_001001	Nifk	chr1:118321838-118333822	TCONS_00002235,TCONS_00002236,TCONS_00002237	ENSMUSG00000026377	ENSMUST00000027626,ENSMUST00000112688	321067	387362	369516	343997	32466	356742	324005	360396	332185	34878
XLOC_001002	Gm28867	chr1:118357311-118363449	TCONS_00002238	ENSMUSG00000099936	ENSMUST00000190194	0.0169576	0	0	0.0550424	0.0462221	0.0240628	0.0283885	0.0161798	0.0199228	0.0242283
XLOC_001003	Clasp1	chr1:118389057-118612678	TCONS_00002239,TCONS_00002240,TCONS_00002241,TCONS_00002242,TCONS_00002243,TCONS_00002244,TCONS_00002245,TCONS_00002246,TCONS_00002247,TCONS_00002248,TCONS_00002249,TCONS_00002250,TCONS_00002251,TCONS_00002252,TCONS_00002253,TCONS_00002254,TCONS_00002255,TCONS_00002256,TCONS_00002257,TCONS_00002258,TCONS_00002259,TCONS_00002260,TCONS_00002261,TCONS_00002262,TCONS_00002263,TCONS_00002264,TCONS_000…	ENSMUSG00000064302	ENSMUST00000049404,ENSMUST00000070989,ENSMUST00000165223,ENSMUST00000178710,ENSMUST00000185405,ENSMUST00000186349,ENSMUST00000187713,ENSMUST00000188710,ENSMUST00000189262,ENSMUST00000189570,ENSMUST00000189738,ENSMUST00000190571,ENSMUST00000191445,ENSMUST00000191823	122467	111775	122766	113208	134409	129489	139947	133422	135775	129577
XLOC_001004	Gm23497,Tfcp2l1	chr1:118627945-118685168	TCONS_00002271,TCONS_00002272	ENSMUSG00000026380,ENSMUSG00000088363	ENSMUST00000027629,ENSMUST00000157738	0.0623355	0.104475	0.060221	0.057493	0.0890143	0.0393272	0.0503437	0.0645449	0.0571543	0.06831
XLOC_001005	Gm28467	chr1:118810135-118810453	TCONS_00002273	ENSMUSG00000100040	ENSMUST00000190981	0	0	0	0	0	0	0	0	0	0
XLOC_001006	Mir6346	chr1:118834131-119053619	TCONS_00002274	ENSMUSG00000098273	ENSMUST00000183982	0	0	0	0	0	0	0	0	0	0
XLOC_001007	Gm26831	chr1:119058468-119059848	TCONS_00002275	ENSMUSG00000097408	ENSMUST00000181458	0	0	0	0	0	0	0	0	0	0
XLOC_001008	Gm8321	chr1:119157585-119158565	TCONS_00002276	ENSMUSG00000096939	ENSMUST00000181691	0	0	0	0	0	0	0	0	0	0
XLOC_001009	Gm29455	chr1:119329199-119385581	TCONS_00002277,TCONS_00002278	ENSMUSG00000101179	ENSMUST00000186504,ENSMUST00000186697	0.0576486	0.0552566	0.0711954	0.0559679	0.0573688	0.0144664	0.0225695	0.0492286	0.0257107	0.0883645
XLOC_001010	Gm29454	chr1:119470240-119504794	TCONS_00002279	ENSMUSG00000101437	ENSMUST00000190805	0	0	0	0.16207	0.215959	0.257829	0	0	0.219939	0.114125
XLOC_001011	Tmem185b	chr1:119520089-119528983	TCONS_00002280,TCONS_00002281	ENSMUSG00000098923	ENSMUST00000183952	828065	102932	806368	815569	816269	960786	109754	101101	85741	916552
XLOC_001012	Gm25322	chr1:119529479-119536165	TCONS_00002282	ENSMUSG00000084505	ENSMUST00000122556	0	0	0	0	0	0	0	0	0	0
XLOC_001013	Gm3851	chr1:119652466-119837613	TCONS_00002283	ENSMUSG00000091876	ENSMUST00000168653	0	0	0	0	0	0	0	0	0	0
XLOC_001014	Gm29657	chr1:119652466-119837613	TCONS_00002284	ENSMUSG00000100436	ENSMUST00000189807	0	0	0	0	0	0	0	0	0	0
XLOC_001015	Gm8338	chr1:119652466-119837613	TCONS_00002285	ENSMUSG00000090277	ENSMUST00000163928	0	0	0	0	0	0	0	0	0	0
XLOC_001016	Gm29658	chr1:119874780-119875010	TCONS_00002286	ENSMUSG00000100042	ENSMUST00000185404	0	0	0	0	0	0	0	0	0	0
XLOC_001017	Gm3551	chr1:119897460-119898124	TCONS_00002287	ENSMUSG00000100636	ENSMUST00000190750	0	0	0	0	0	0.0922212	0	0.0596024	0	0
XLOC_001018	Gm28209	chr1:119903129-119906897	TCONS_00002288	ENSMUSG00000101224	ENSMUST00000187956	0	0	0	0	0.144438	0	0.0777429	0	0.0644409	0.11208
XLOC_001019	Gm17973	chr1:119923340-119997190	TCONS_00002289	ENSMUSG00000092245	ENSMUST00000174509	0	0	0	0	0	0	0	0	0	0
XLOC_001020	Sctr	chr1:120006893-120063536	TCONS_00002290,TCONS_00002291	ENSMUSG00000026387	ENSMUST00000072886,ENSMUST00000189037	0	0.0290029	0	0.0865167	0.02859	0.173907	0	0.0809893	0.0576671	0.0427988
XLOC_001021	3110009E18Rik	chr1:120121186-120188189	TCONS_00002292,TCONS_00002293,TCONS_00002294,TCONS_00002295	ENSMUSG00000026388	ENSMUST00000027637,ENSMUST00000056038,ENSMUST00000112644	345986	477437	573497	460085	70266	894505	100461	55736	678861	593917
XLOC_001022	C1ql2	chr1:120340581-120343174	TCONS_00002296	ENSMUSG00000036907	ENSMUST00000037286	0	0	0	0.0245592	0	0	0	0	0	0
XLOC_001023	1700012E03Rik	chr1:120435804-120438455	TCONS_00002297	ENSMUSG00000101275	ENSMUST00000186237	0	0	0	0	0	0	0	0	0	0
XLOC_001024	En1	chr1:120602417-120607992	TCONS_00002298,TCONS_00002299	ENSMUSG00000058665	ENSMUST00000079721	793395	833077	775036	851521	864799	143621	106579	121966	130505	110393
XLOC_001025	2610027F03Rik	chr1:120621739-120679758	TCONS_00002300	ENSMUSG00000099957	ENSMUST00000185443	0	0	0	0	0	0	0	0	0	0
XLOC_001026	2610027F03Rik	chr1:120688621-120690403	TCONS_00002301	ENSMUSG00000099957	ENSMUST00000186982	0	0	0	0	0	0	0	0	0	0
XLOC_001027	Gm29346	chr1:120758442-120763565	TCONS_00002302	ENSMUSG00000101386	ENSMUST00000188147	0	0.875551	0	0.790939	0	200893	0	0.354264	0	0.27568
XLOC_001028	Gm29345	chr1:120816499-120836997	TCONS_00002303	ENSMUSG00000101922	ENSMUST00000189213	0	0	0	0	0	0	0	0	0	0
XLOC_001029	Gm29347	chr1:120847988-120858010	TCONS_00002304	ENSMUSG00000100979	ENSMUST00000186695	0	0	0	0	0	0	0	0	0	0
XLOC_001030	Gm37043	chr1:120868995-120872100	TCONS_00002305	ENSMUSG00000102360	ENSMUST00000194609	0	0	0.0132571	0	0	0	0.0175271	0	0.0118198	0
XLOC_001031	Celrr	chr1:121087404-121178441	TCONS_00002306,TCONS_00002307,TCONS_00002308	ENSMUSG00000097881	ENSMUST00000181183,ENSMUST00000181433,ENSMUST00000185678	0	0	0.0571442	0	0	0	0	0	0	0
XLOC_001032	Gm29359	chr1:121224275-121227526	TCONS_00002309	ENSMUSG00000101700	ENSMUST00000191007	0	0	0	0	0	0	0	0	0	0
XLOC_001033	Gm37174	chr1:121304342-121360043	TCONS_00002310,TCONS_00002311	ENSMUSG00000104253	ENSMUST00000194699	0.264485	0.420248	0.251405	0.272756	0.197892	0.23581	0.274117	0.211429	0.264775	0.245555
XLOC_001034	Ccdc93	chr1:121431048-121506460	TCONS_00002312,TCONS_00002313,TCONS_00002314,TCONS_00002315	ENSMUSG00000026339	ENSMUST00000036025,ENSMUST00000112621	698113	606581	652047	644674	687144	614747	75509	727911	670866	700845
XLOC_001035	Gm8217	chr1:121509841-121528465	TCONS_00002316	ENSMUSG00000081130	ENSMUST00000119136	0	0	0	0	0	0	0	0	0	0.114943
XLOC_001036	Gm37920	chr1:121706514-121707263	TCONS_00002317	ENSMUSG00000102488	ENSMUST00000192952	0	0	0	0	0	0	0	0	0	0
XLOC_001037	Gm8392	chr1:122190220-122191055	TCONS_00002318	ENSMUSG00000100913	ENSMUST00000185647	0	0	0	0	0	0	0	0	0.052699	0
XLOC_001038	Gm26472	chr1:122201458-122201541	TCONS_00002319	ENSMUSG00000080410	ENSMUST00000116760	0	0	0	0	0	0	0	0	0	0
XLOC_001039	Gm28590	chr1:122205144-122252180	TCONS_00002320	ENSMUSG00000099960	ENSMUST00000185679	0	0	0	0	0	0	0	0	0.0206598	0
XLOC_001040	Gm24547	chr1:122510548-122510697	TCONS_00002321	ENSMUSG00000089274	ENSMUST00000158649	0	0	0	0	0	0	0	0	0	0
XLOC_001041	Gm36982	chr1:122521748-122522876	TCONS_00002322	ENSMUSG00000103263	ENSMUST00000193796	0	0.0977929	0	0	0	0	0	0.0900495	0	0
XLOC_001042	Gm25771	chr1:122553172-122553316	TCONS_00002323	ENSMUSG00000089190	ENSMUST00000158565	0	0	0	0	0	0	0	0	0	0
XLOC_001043	Gm29192	chr1:122810305-122810682	TCONS_00002324	ENSMUSG00000099451	ENSMUST00000190942	0	0	0	0	0	0	0	0	0	0
XLOC_001044	Gm37970	chr1:122866041-122867773	TCONS_00002325	ENSMUSG00000104180	ENSMUST00000193865	0	0	0	0	0	0	0	0	0	0
XLOC_001045	Gm28911	chr1:123205148-123205265	TCONS_00002326	ENSMUSG00000100405	ENSMUST00000188837	0	0	0	0	0	0	0	0	0	0
XLOC_001046	Gm20058	chr1:123274138-123276771	TCONS_00002327	ENSMUSG00000100525	ENSMUST00000186939	0	0	0	0	0	0	0	0	0	0
XLOC_001047	Gm28912	chr1:123287573-123287807	TCONS_00002328	ENSMUSG00000101495	ENSMUST00000189001	0	0	0	0	0	0	0	0	0	0
XLOC_001048	Gm28929	chr1:123321470-124045559	TCONS_00002329	ENSMUSG00000101985	ENSMUST00000185330	0	0	0	0	0	0	0	0	0	0
XLOC_001049	Gm25578	chr1:124490855-124490959	TCONS_00002330	ENSMUSG00000065340	ENSMUST00000083406	0	0	0	0	0	0	0	0	0	0
XLOC_001050	Gm28706	chr1:125444566-125447398	TCONS_00002331	ENSMUSG00000102063	ENSMUST00000186830	0	0	0	0	0	0	0	0	0	0
XLOC_001051	NA	chr1:125560574-125560822	TCONS_00002332	NA	NA	514846	0.834894	409183	186687	252927	150436	170966	12861	0.609342	253434
XLOC_001052	Slc35f5	chr1:125561015-125595820	TCONS_00002333,TCONS_00002334	ENSMUSG00000026342	ENSMUST00000027580	112696	129089	119497	114516	120878	100086	144451	101021	119656	93288
XLOC_001053	Gpr39	chr1:125676994-125912928	TCONS_00002335	ENSMUSG00000026343	ENSMUST00000027581	0.137995	0.0828158	0.108473	0.1044	0.129522	0.797174	160754	0.989983	180803	0.976045
XLOC_001054	Mgat5	chr1:127205017-127679548	TCONS_00002336,TCONS_00002337,TCONS_00002340	ENSMUSG00000036155	ENSMUST00000038361,ENSMUST00000171405	545118	511428	539111	547354	604236	380773	494163	422909	411418	364403
XLOC_001055	Gm37772	chr1:127205017-127679548	TCONS_00002338	ENSMUSG00000104039	ENSMUST00000191635	0	0	0	0.020699	0	0	0	0	0	0.0180937
XLOC_001056	Gm37510	chr1:127205017-127679548	TCONS_00002339	ENSMUSG00000104378	ENSMUST00000194151	0.00674784	0.0515287	0.0433576	0.0225133	0.0363754	0	0.0335672	0.0393458	0.0408671	0.0523548
XLOC_001057	Gm23370	chr1:127205017-127679548	TCONS_00002341,TCONS_00002342	ENSMUSG00000106307	ENSMUST00000199545	0	0	0	0	0	0	0	0	0	48345
XLOC_001058	Gm23734	chr1:127205017-127679548	TCONS_00002343	ENSMUSG00000065687	ENSMUST00000083753	0	0	0	0	0	0	0	0	0	0
XLOC_001059	Gm38301	chr1:127205017-127679548	TCONS_00002344	ENSMUSG00000103390	ENSMUST00000195573	0	0	0	0	0	0	0	0	0	0
XLOC_001060	Acmsd	chr1:127729412-127774092	TCONS_00002345	ENSMUSG00000026348	ENSMUST00000038006	0.050565	0.0935976	0.0982558	0.0499766	0.0524214	0.0904767	0.0598091	0.0484264	0.115661	0.111194
XLOC_001061	Ccnt2	chr1:127774163-127808061	TCONS_00002346,TCONS_00002347,TCONS_00002348,TCONS_00002349,TCONS_00002350,TCONS_00002351	ENSMUSG00000026349	ENSMUST00000027587,ENSMUST00000112570	87059	12546	115583	933356	102777	907113	12034	107922	100776	104631
XLOC_001062	Rab3gap1	chr1:127868772-127943875	TCONS_00002352,TCONS_00002353,TCONS_00002354,TCONS_00002355	ENSMUSG00000036104	ENSMUST00000037649,ENSMUST00000212506	13422	143339	147915	145811	16873	127033	14633	133463	128546	127544
XLOC_001063	Gm28800	chr1:127954183-128103001	TCONS_00002356	ENSMUSG00000099760	ENSMUST00000186230	0.318465	0.584045	0.421019	0.313945	0.38067	0.336379	0.556181	0.43592	0.648179	0.454431
XLOC_001064	Rpl28-ps1	chr1:127954183-128103001	TCONS_00002357	ENSMUSG00000058603	ENSMUST00000121497	0	0	0	0	0	0	0	0	0	0
XLOC_001065	R3hdm1	chr1:128103323-128237809	TCONS_00002358,TCONS_00002359,TCONS_00002360,TCONS_00002361,TCONS_00002362,TCONS_00002363,TCONS_00002364,TCONS_00002365,TCONS_00002366,TCONS_00002367,TCONS_00002368,TCONS_00002369,TCONS_00002370,TCONS_00002371,TCONS_00002372,TCONS_00002373,TCONS_00002374,TCONS_00002375,TCONS_00002376,TCONS_00002377,TCONS_00002378,TCONS_00002379,TCONS_00002380,TCONS_00002384,TCONS_00002385,TCONS_00002386,TCONS_000…	ENSMUSG00000056211	ENSMUST00000036288,ENSMUST00000187900	18861	228878	20013	174379	218694	228042	245706	213992	217924	226436
XLOC_001066	Gm37588	chr1:128103323-128237809	TCONS_00002381	ENSMUSG00000104239	ENSMUST00000195024	0	0.0358691	0	0	0	0	0.0419092	0	0	0.0131134
XLOC_001067	Gm37868	chr1:128103323-128237809	TCONS_00002382	ENSMUSG00000102179	ENSMUST00000195578	0.162923	0.187867	0.204624	0.264665	0.340903	0.195728	0.347242	0.140333	0.24377	0.250634
XLOC_001068	Gm37407	chr1:128103323-128237809	TCONS_00002383	ENSMUSG00000103497	ENSMUST00000194793	0	0	0	0.0215288	0	0	0	0.0288829	0	0
XLOC_001069	Mir128-1	chr1:128103323-128237809	TCONS_00002389	ENSMUSG00000065520	ENSMUST00000083586	0	0	0	0	0	0	0	0	0	0
XLOC_001070	Ubxn4	chr1:128244161-128279378	TCONS_00002390,TCONS_00002391	ENSMUSG00000026353	ENSMUST00000027592	237014	264143	266662	208029	295742	230332	251307	231421	236387	23301
XLOC_001071	Gm23902	chr1:128490039-128490173	TCONS_00002392	ENSMUSG00000088196	ENSMUST00000157571	0	0	0	0	0	0	0	0	0	0
XLOC_001072	Gm29599	chr1:128750925-128751347	TCONS_00002393	ENSMUSG00000099403	ENSMUST00000185285	0	0	0	0	0	0	0	0	0	0
XLOC_001073	Thsd7b	chr1:129273343-130219278	TCONS_00002394,TCONS_00002395	ENSMUSG00000042581	ENSMUST00000040311,ENSMUST00000073527	0.00919799	0.0111183	0.010614	0.00884905	0.0281711	0.0123887	0.0357643	0.00989078	0.0203283	0.040305
XLOC_001074	Gm38240	chr1:129273343-130219278	TCONS_00002396	ENSMUSG00000103742	ENSMUST00000195110	0	0	0	0	0	0	0	0	0	0
XLOC_001075	Gm38330	chr1:129273343-130219278	TCONS_00002397	ENSMUSG00000103637	ENSMUST00000192743	0	0	0	0	0	0	0	0	0	0
XLOC_001076	Gm36951	chr1:129273343-130219278	TCONS_00002398	ENSMUSG00000104130	ENSMUST00000193840	0	0	0	0	0	0	0	0	0	0
XLOC_001077	Gm37479	chr1:129273343-130219278	TCONS_00002399	ENSMUSG00000102800	ENSMUST00000194169	0.0238729	0.0580899	0.0747511	0.062248	0.0262624	0	0.0865344	0.00952748	0	0.0509016
XLOC_001078	Gm37064	chr1:129273343-130219278	TCONS_00002400	ENSMUSG00000103803	ENSMUST00000193851	0	0	0	0	0	0	0	0	0	0
XLOC_001079	Gm37278	chr1:129273343-130219278	TCONS_00002401	ENSMUSG00000103281	ENSMUST00000191619	0	0	0	0	0	0	0	0	0	0
XLOC_001080	Gm29428	chr1:129273343-130219278	TCONS_00002402	ENSMUSG00000100623	ENSMUST00000190086	0	0	0	0	0	0	0	0	0	0
XLOC_001081	Gm15674	chr1:130388536-130437914	TCONS_00002403	ENSMUSG00000087691	ENSMUST00000143266	0.0246974	0.197458	0.138322	0.126587	0.0181289	0.112835	0.0236713	0.115874	0	0.0891372
XLOC_001082	Gm16083	chr1:130439026-130557075	TCONS_00002404	ENSMUSG00000085526	ENSMUST00000125681	0.0537276	0.0777984	0.0191175	0	0	0.0403313	0	0.0143117	0.0157343	0.02231
XLOC_001083	Gm37109	chr1:130439026-130557075	TCONS_00002405	ENSMUSG00000102139	ENSMUST00000195475	0	0	0.0425085	0.0133259	0.0216274	0.0232082	0.0333411	0.0480265	0	0
XLOC_001084	Gm37283	chr1:130439026-130557075	TCONS_00002406	ENSMUSG00000103751	ENSMUST00000193111	0	0	0	0	0	0	0	0	0	0
XLOC_001085	AA986860,Yod1	chr1:130670208-130744622	TCONS_00002407,TCONS_00002408,TCONS_00002409	ENSMUSG00000042510,ENSMUSG00000046404	ENSMUST00000039323,ENSMUST00000049813	335593	498002	362084	385742	361581	288521	395611	281323	259037	309072
XLOC_001086	Gm28856	chr1:130766383-130784433	TCONS_00002410	ENSMUSG00000100106	ENSMUST00000189150	0	0	0	0	0	0	0	0	0	0
XLOC_001087	Fcamr	chr1:130800901-130824084	TCONS_00002411,TCONS_00002412	ENSMUSG00000026415	ENSMUST00000027670,ENSMUST00000112477	0	0	0	0.0971715	0	0	0	0.0163694	0	0
XLOC_001088	Pigr	chr1:130826683-130852249	TCONS_00002413	ENSMUSG00000026417	ENSMUST00000027675	0	0.0084808	0	0.00629858	0.0103112	0	0	0.0141765	0.0175962	0
XLOC_001089	Fcmr	chr1:130865668-130880791	TCONS_00002414	ENSMUSG00000042474	ENSMUST00000038829	0.10073	0.0291557	0.055687	144817	0.0911837	0.0681524	0.0287765	0.149701	0.0564907	0.0462649
XLOC_001090	Il10	chr1:131019844-131024974	TCONS_00002415	ENSMUSG00000016529	ENSMUST00000016673	0.499695	0.621878	0.464296	0.41932	0.485171	0.211084	0.520697	0.612438	0.328787	0.532156
XLOC_001091	Eif2d	chr1:131153180-131245258	TCONS_00002416,TCONS_00002417,TCONS_00002418,TCONS_00002419	ENSMUSG00000026427	ENSMUST00000068791,ENSMUST00000068805,ENSMUST00000112446	146325	128079	128221	154092	133726	119709	133086	126988	158529	119813
XLOC_001092	Gm17796	chr1:131153180-131245258	TCONS_00002420	ENSMUSG00000101729	ENSMUST00000189015	0.0336115	0	0	0	0	0.0475216	0	0.0288262	0.111555	0
XLOC_001093	Gm28914	chr1:131254477-131279606	TCONS_00002421	ENSMUSG00000102027	ENSMUST00000188115	0	0.149816	0.155695	0.274729	0.0885618	0.279674	0.0781557	0.357306	0.157341	0.0449202
XLOC_001094	Gm28913	chr1:131254477-131279606	TCONS_00002422	ENSMUSG00000102055	ENSMUST00000186240	118968	242851	136251	167908	543005	187119	189498	265445	357523	320358
XLOC_001095	Fam72a	chr1:131285250-131539872	TCONS_00002423	ENSMUSG00000055184	ENSMUST00000068613	215377	276105	190954	245257	243891	280749	208281	265209	180182	230971
XLOC_001096	Avpr1b	chr1:131599238-131612000	TCONS_00002424,TCONS_00002425,TCONS_00002426	ENSMUSG00000026432	ENSMUST00000027690,ENSMUST00000190410	0.0419918	0.047501	0.0668437	0.106877	0.0484222	0.0252659	0.0649066	0.0493995	0.060766	0.0444101
XLOC_001097	Ctse	chr1:131638305-131675505	TCONS_00002427,TCONS_00002428	ENSMUSG00000004552	ENSMUST00000073350,ENSMUST00000112411	0.241637	0.169791	0.080783	0.204485	0.0858451	0.273603	0.256061	0.381062	0.261334	0.355405
XLOC_001098	Rab7b	chr1:131688694-131715455	TCONS_00002429,TCONS_00002430,TCONS_00002431,TCONS_00002432,TCONS_00002433,TCONS_00002434,TCONS_00002435,TCONS_00002436	ENSMUSG00000052688	ENSMUST00000064664,ENSMUST00000064679,ENSMUST00000129905,ENSMUST00000136247	200374	14.43	21873	148973	194056	196088	161187	246064	135813	176834
XLOC_001099	NA	chr1:131723760-131724313	TCONS_00002437	NA	NA	0	0	0	0	0.161284	0	0	0.115796	0	0
XLOC_001100	Slc26a9	chr1:131744021-131771504	TCONS_00002438	ENSMUSG00000042268	ENSMUST00000049027	0.0722018	0.116497	0.0761274	0.106234	0.110059	0.0653666	0.107933	0.0509567	0.0412847	0.0658945
XLOC_001101	Pm20d1	chr1:131797380-131821473	TCONS_00002439,TCONS_00002440	ENSMUSG00000042251	ENSMUST00000048660,ENSMUST00000112393	0.0233551	0.0660297	0.0854022	0.0458853	0.0177246	0.0131618	0.0413184	0.0299157	0.0539676	0.0404254
XLOC_001102	Slc41a1	chr1:131827976-131848865	TCONS_00002441,TCONS_00002442,TCONS_00002443,TCONS_00002444,TCONS_00002445,TCONS_00002446	ENSMUSG00000013275	ENSMUST00000086559	155835	151534	147639	154342	16.94	101399	993051	107453	116625	987254
XLOC_001103	Rab29	chr1:131867223-131872887	TCONS_00002447,TCONS_00002448,TCONS_00002449	ENSMUSG00000026433	ENSMUST00000027693,ENSMUST00000112386	592755	502322	602377	667594	503786	439953	355841	578753	373951	411966
XLOC_001104	Gm29105	chr1:131907164-131907954	TCONS_00002450	ENSMUSG00000100026	ENSMUST00000187256	0	0	0	0	0	0	0	0	0	0
XLOC_001105	Nucks1	chr1:131910510-131936321	TCONS_00002451,TCONS_00002452,TCONS_00002453	ENSMUSG00000026434	ENSMUST00000062264,ENSMUST00000189946	390992	484056	400789	393533	387981	404724	477631	43511	384652	394856
XLOC_001106	Gm38067	chr1:131910510-131936321	TCONS_00002454	ENSMUSG00000103569	ENSMUST00000192346	0.112391	0.332779	0.219825	0.145172	0.238377	0.0819354	0.208307	0.0563577	0.129273	0.116627
XLOC_001107	Elk4,Gm29103,Slc45a3	chr1:131962953-132067965	TCONS_00002455,TCONS_00002456,TCONS_00002457,TCONS_00002458,TCONS_00002459,TCONS_00002460,TCONS_00002461,TCONS_00002462	ENSMUSG00000026435,ENSMUSG00000026436,ENSMUSG00000100037	ENSMUST00000027695,ENSMUST00000027696,ENSMUST00000086556,ENSMUST00000177943,ENSMUST00000191034	89027	8994	852276	851308	113242	121063	145792	119593	121404	117256
XLOC_001108	Gm26892	chr1:131962953-132067965	TCONS_00002463	ENSMUSG00000097454	ENSMUST00000181695	0.0377599	0.091313	0.0261269	0.0501775	0	0	0.0661472	0.0394124	0.0481092	0.0940308
XLOC_001109	Gm26034	chr1:132100638-132100754	TCONS_00002464	ENSMUSG00000088779	ENSMUST00000158154	0	0	0	0	0	0	0	0	0	0
XLOC_001110	Gm37120	chr1:132102364-132108323	TCONS_00002465	ENSMUSG00000103966	ENSMUST00000193350	0.0101043	0	0.013253	0.00432407	0	0.0148817	0.0151527	0.019861	0.0246074	0.0147518
XLOC_001111	Gm29629	chr1:132112235-132142800	TCONS_00002466	ENSMUSG00000099874	ENSMUST00000187926	0	0	0	0	0	0.264297	0	0.163887	0.252229	0.245398
XLOC_001112	Lemd1	chr1:132191430-132259227	TCONS_00002467,TCONS_00002468,TCONS_00002469,TCONS_00002470,TCONS_00002472	ENSMUSG00000079330	ENSMUST00000112357,ENSMUST00000188169,ENSMUST00000191418	0.0535234	0.014643	0.0142365	0.0184643	0.0455832	0.168623	0.217192	0.168901	0.146223	0.193864
XLOC_001113	Mir135b	chr1:132191430-132259227	TCONS_00002471	ENSMUSG00000065435	ENSMUST00000083501	0	0	0	0	0	0	0	0	0	0
XLOC_001114	Gm7241	chr1:132267863-132291728	TCONS_00002473	ENSMUSG00000089808	ENSMUST00000159853	0.263432	0.319616	0.990794	0.964878	0.786909	45655	211965	738767	329571	330981
XLOC_001115	NA	chr1:132293029-132293452	TCONS_00002474	NA	NA	0	0	0	0	0	0.398723	0.351838	0.498155	0.898896	12132
XLOC_001116	NA	chr1:132293554-132293972	TCONS_00002475	NA	NA	0	0.187618	0.362639	0	0	0.195771	0.19546	0.267573	0.704832	0.436942
XLOC_001117	Klhdc8a	chr1:132296733-132307681	TCONS_00002476,TCONS_00002478	ENSMUSG00000042115	ENSMUST00000046071	0.540868	0.689913	0.494905	0.480697	0.476484	151168	169113	137978	211445	15971
XLOC_001118	NA	chr1:132296733-132307681	TCONS_00002477	NA	NA	0	0.32042	0	0.335057	0	0.970823	14655	135712	0	103177
XLOC_001119	Nuak2	chr1:132316125-132333488	TCONS_00002479,TCONS_00002480,TCONS_00002481	ENSMUSG00000009772	ENSMUST00000072177,ENSMUST00000082125	290682	204612	205986	207048	175703	645593	654553	742911	782702	695056
XLOC_001120	F730311O21Rik	chr1:132342022-132349626	TCONS_00002482	ENSMUSG00000100658	ENSMUST00000189288	0.0275166	0.0527188	0.0360865	0.106499	0.0230968	0.0241815	0.0547263	0.0753368	0.0338382	0.0440288
XLOC_001121	Gm15849	chr1:132356314-132391488	TCONS_00002483	ENSMUSG00000090079	ENSMUST00000159257	0.244012	0.6493	0.342766	0.431478	0	0.770146	0.319432	0	0.287351	0.502876
XLOC_001122	Dstyk	chr1:132417554-132477045	TCONS_00002484,TCONS_00002485,TCONS_00002486,TCONS_00002487,TCONS_00002488,TCONS_00002489,TCONS_00002490,TCONS_00002491	ENSMUSG00000042046	ENSMUST00000045110,ENSMUST00000188389	461363	557815	382229	478397	461672	507827	744801	571756	733452	581342
XLOC_001123	Rbbp5,Tmem81	chr1:132477364-132508639	TCONS_00002492,TCONS_00002493,TCONS_00002494,TCONS_00002495,TCONS_00002496,TCONS_00002497,TCONS_00002498,TCONS_00002499,TCONS_00002500,TCONS_00002501,TCONS_00002502,TCONS_00002503	ENSMUSG00000026439,ENSMUSG00000048174	ENSMUST00000027700,ENSMUST00000058167,ENSMUST00000187505,ENSMUST00000188789,ENSMUST00000190825,ENSMUST00000190997	160513	166678	155569	152277	16345	162861	157006	160807	148902	157304
XLOC_001124	Gm10538	chr1:132564689-132741797	TCONS_00002504	ENSMUSG00000101126	ENSMUST00000189499	0	0	0	0	0	0	0	0	0	0
XLOC_001125	Lrrn2	chr1:132880272-132940005	TCONS_00002505	ENSMUSG00000026443	ENSMUST00000027706	0.105066	0.025468	0.13258	0.0111208	0.11387	0.104635	0.0856152	0.08121	0.086668	0.106347
XLOC_001126	Gm29257	chr1:133025800-133026439	TCONS_00002506	ENSMUSG00000100228	ENSMUST00000186115	0.856349	0.71578	119488	0.734086	0.709262	134275	0.878617	0.53614	0.471605	0.911085
XLOC_001127	Pik3c2b	chr1:133046011-133108742	TCONS_00002507,TCONS_00002508,TCONS_00002509,TCONS_00002510	ENSMUSG00000026447	ENSMUST00000077730	0.755156	0.828107	0.748858	0.865209	0.829954	150169	143396	125001	144642	130349
XLOC_001128	Ppp1r15b	chr1:133128675-133139783	TCONS_00002511,TCONS_00002512	ENSMUSG00000046062	ENSMUST00000052529	320986	369533	322508	338278	304031	253389	279473	279245	232126	248399
XLOC_001129	Plekha6	chr1:133181286-133303435	TCONS_00002513,TCONS_00002514,TCONS_00002515,TCONS_00002516,TCONS_00002517,TCONS_00002518,TCONS_00002519,TCONS_00002520,TCONS_00002521,TCONS_00002522,TCONS_00002523,TCONS_00002524,TCONS_00002525,TCONS_00002526,TCONS_00002527,TCONS_00002528,TCONS_00002529,TCONS_00002530,TCONS_00002531,TCONS_00002532,TCONS_00002533,TCONS_00002534,TCONS_00002535,TCONS_00002536	ENSMUSG00000041757	ENSMUST00000038295,ENSMUST00000105082,ENSMUST00000186917,ENSMUST00000187285	161351	12734	148366	14125	183775	0.347051	0.359591	0.25063	0.35353	0.399496
XLOC_001130	Gm28040,Golt1a,Kiss1	chr1:133309799-133329901	TCONS_00002537,TCONS_00002538,TCONS_00002539,TCONS_00002540,TCONS_00002541,TCONS_00002542,TCONS_00002543,TCONS_00002544	ENSMUSG00000098306,ENSMUSG00000102367,ENSMUSG00000103421	ENSMUST00000007433,ENSMUST00000094557,ENSMUST00000178033,ENSMUST00000184603,ENSMUST00000193888,ENSMUST00000194044,ENSMUST00000195286	0	0	0.0886566	0	0	0	0	0	0	0
XLOC_001131	Ren1	chr1:133350509-133360325	TCONS_00002545	ENSMUSG00000070645	ENSMUST00000094556	0	0.0570647	0	0	0.0299427	0	0	0	0	0
XLOC_001132	Etnk2	chr1:133363571-133380336	TCONS_00002546,TCONS_00002547	ENSMUSG00000070644	ENSMUST00000129213,ENSMUST00000135222	0.0822076	0.0453996	0.0662228	0	0.116758	0.0279933	0.0453898	0.0505672	0.0221288	0.0708639
XLOC_001133	Gm8596	chr1:133529478-133530270	TCONS_00002548	ENSMUSG00000101004	ENSMUST00000188004	0	0	0	0.0446632	0	0	0	0	0	0.0403457
XLOC_001134	Gm23939	chr1:133601222-133601355	TCONS_00002549	ENSMUSG00000064814	ENSMUST00000082880	0	0	0	0	0	0	0	0	0	0
XLOC_001135	Gm26706	chr1:133610410-133614422	TCONS_00002550	ENSMUSG00000097014	ENSMUST00000180718	0	0.0731259	0.124466	0.0922233	0.0699771	0.0759932	0.0819674	0	0.26894	0.145399
XLOC_001136	Gm10537	chr1:133829527-133831225	TCONS_00002551	ENSMUSG00000103166	ENSMUST00000192625	0.0195946	0.0267508	0.0252749	0	0	0	0	0.01887	0	0.0143541
XLOC_001137	Gm28441	chr1:133835188-133838372	TCONS_00002552	ENSMUSG00000100830	ENSMUST00000190927	0.165416	0.139801	0.26396	0.0967419	0.114487	0.0638752	0.251964	0.147076	0.198649	0.123205
XLOC_001138	Gm15851	chr1:133897198-133921414	TCONS_00002553	ENSMUSG00000090208	ENSMUST00000160564	0.0821682	0.392939	0.182057	0.065804	0.186215	0	0.200177	0.135873	0.268926	0.0960037
XLOC_001139	Gm1627	chr1:133962161-133971938	TCONS_00002554	ENSMUSG00000100987	ENSMUST00000188504	0	0.0149299	0	0.0101242	0	0	0	0.0109526	0	0.0162512
XLOC_001140	Fmod	chr1:134037253-134048277	TCONS_00002555	ENSMUSG00000041559	ENSMUST00000048183	298867	250608	352706	0.0981036	419115	480811	436205	289416	463534	340968
XLOC_001141	Gm8618	chr1:134109367-134109799	TCONS_00002556	ENSMUSG00000073559	ENSMUST00000097570	0.326585	0.160707	0	0.364933	0.165589	0.219215	0.648059	0	0.161332	0.259924
XLOC_001142	Chit1	chr1:134111241-134151540	TCONS_00002557,TCONS_00002558,TCONS_00002559	ENSMUSG00000026450	ENSMUST00000086475,ENSMUST00000159963,ENSMUST00000160060	0.0886038	0.0806696	0.112089	0.0211091	0.169916	0.100408	0.241415	0.0942271	0.10292	0.0782988
XLOC_001143	Chil1	chr1:134182175-134190181	TCONS_00002560,TCONS_00002561,TCONS_00002562	ENSMUSG00000064246	ENSMUST00000153856,ENSMUST00000156873	0.258671	0.0535804	0.524209	0.0581304	0.170582	0.347755	0.0551094	0.10346	0.216531	0.115578
XLOC_001144	Mybph	chr1:134193447-134235431	TCONS_00002563,TCONS_00002564	ENSMUSG00000042451	ENSMUST00000038445,ENSMUST00000191577	0.87375	0.362917	0.749826	0.259182	0.642314	135602	0.601536	182138	0.777768	172721
XLOC_001145	Myog	chr1:134289988-134292548	TCONS_00002565	ENSMUSG00000026459	ENSMUST00000027730	0.210187	0.220714	0.740653	0.318003	0.58362	0.562935	0.734981	138251	0.944368	153757
XLOC_001146	4933406M09Rik	chr1:134385939-134390981	TCONS_00002566	ENSMUSG00000050526	ENSMUST00000162187	0.0226063	0.0340003	0	0.0339117	0.0269342	0.0296897	0.0690215	0.0384002	0.0241155	0.0282902
XLOC_001147	Cyb5r1	chr1:134405780-134411821	TCONS_00002567,TCONS_00002568,TCONS_00002569,TCONS_00002570,TCONS_00002571,TCONS_00002572,TCONS_00002573,TCONS_00002574,TCONS_00002575	ENSMUSG00000026456	ENSMUST00000027726	542834	853083	577476	704593	688888	441542	359335	392897	413898	383328
XLOC_001148	Adipor1	chr1:134415377-134433353	TCONS_00002576,TCONS_00002577,TCONS_00002578	ENSMUSG00000026457	ENSMUST00000027727,ENSMUST00000112237	567984	608657	566522	558867	606148	457497	504432	43129	45634	442138
XLOC_001149	Platr1	chr1:134435627-134439597	TCONS_00002579	ENSMUSG00000101061	ENSMUST00000188474	0	0.0340599	0.0528842	0.0163876	0.0138666	0.0302184	0.0377709	0.0199564	0.0356515	0.00751838
XLOC_001150	Klhl12	chr1:134455530-134491018	TCONS_00002580,TCONS_00002581,TCONS_00002582,TCONS_00002583	ENSMUSG00000026455	ENSMUST00000027725,ENSMUST00000112232,ENSMUST00000116528	711407	86207	734321	661673	765901	707218	820639	758235	772871	79038
XLOC_001151	Rabif	chr1:134494647-134508774	TCONS_00002584	ENSMUSG00000042229	ENSMUST00000047978	135559	168169	14418	14048	138246	109194	123274	113095	104628	110443
XLOC_001152	Gm25612	chr1:134494647-134508774	TCONS_00002585	ENSMUSG00000077202	ENSMUST00000104014	218864	275664	226761	582822	806652	211205	103305	164491	745659	398151
XLOC_001153	Gm15454	chr1:134518080-134518563	TCONS_00002586	ENSMUSG00000096712	ENSMUST00000179718	0.598079	0.137513	0	0.22072	0	0	0.27313	0	0.307207	0.0932403
XLOC_001154	Gm29376	chr1:134519977-134524139	TCONS_00002587	ENSMUSG00000101955	ENSMUST00000189357	0	0	0	0	0	0	0	0	0	0
XLOC_001155	Kdm5b	chr1:134560170-134635285	TCONS_00002588,TCONS_00002589,TCONS_00002590	ENSMUSG00000042207	ENSMUST00000047714,ENSMUST00000112198	696875	691843	857625	675028	869422	522215	101161	580208	908609	622692
XLOC_001156	Syt2	chr1:134646680-134753149	TCONS_00002591,TCONS_00002592,TCONS_00002593	ENSMUSG00000026452	ENSMUST00000121990,ENSMUST00000188842	0.00969481	0	0.00583629	0	0.0180092	0.0144084	0.0118848	0.0131626	0.047685	0.0194188
XLOC_001157	Gm22232	chr1:134754657-134956027	TCONS_00002594	ENSMUSG00000077846	ENSMUST00000104654	0	412822	0	0	389441	0	0	0	0	0
XLOC_001158	Gm28892	chr1:134754657-134956027	TCONS_00002595	ENSMUSG00000101168	ENSMUST00000188123	0.225729	0.215542	0.275079	0.116934	0.30393	0.283813	0.263405	0.369501	0.22463	0.349428
XLOC_001159	Ube2t	chr1:134962548-134974162	TCONS_00002596,TCONS_00002597	ENSMUSG00000026429	ENSMUST00000027687	147725	148957	131821	149775	138498	134476	125215	142185	111961	140404
XLOC_001160	Gm10535	chr1:135108497-135132594	TCONS_00002598	ENSMUSG00000097988	ENSMUST00000182275	0.0470563	0	0.0532735	0.040009	0	0.127504	0.10005	0.0790595	0	0.0293227
XLOC_001161	Ptpn7	chr1:135132699-135145417	TCONS_00002599,TCONS_00002600,TCONS_00002601,TCONS_00002602	ENSMUSG00000031506	ENSMUST00000049449,ENSMUST00000167080,ENSMUST00000187985	33697	28578	293618	38854	265476	534814	412205	624318	40207	553964
XLOC_001162	Arl8a	chr1:135146823-135156312	TCONS_00002603,TCONS_00002604	ENSMUSG00000026426	ENSMUST00000027684	386204	430511	422365	382113	418259	342707	37713	355376	382778	334901
XLOC_001163	Gm15445	chr1:135146823-135156312	TCONS_00002605	ENSMUSG00000085311	ENSMUST00000146700	102376	0.649201	120924	0.780343	0.832727	0.583915	152905	0.927004	0.694081	0.686992
XLOC_001164	Gm4204	chr1:135231994-135233225	TCONS_00002606	ENSMUSG00000079139	ENSMUST00000110798	0	0	0	0.0247641	0.0433458	0	0	0	0.0372113	0
XLOC_001165	Gm26642	chr1:135248560-135313778	TCONS_00002607	ENSMUSG00000097680	ENSMUST00000180981	0.150019	0.330298	0.194131	0.354472	0.203618	0.430934	0.477243	0.484394	0.285506	0.632328
XLOC_001166	Lmod1	chr1:135324806-135368065	TCONS_00002608	ENSMUSG00000048096	ENSMUST00000059352	0.133152	0.0611589	0.138511	0.0855356	0.0912569	0.0839565	0.030959	0.0889902	0.0806823	0.15305
XLOC_001167	NA	chr1:135430773-135431281	TCONS_00002609	NA	NA	0.0751985	0	0.225035	0.145261	0	0.137398	0	0.172374	0.297525	0.234235
XLOC_001168	Gm4793	chr1:135434556-135752232	TCONS_00002610	ENSMUSG00000054412	ENSMUST00000067468	191873	160752	17826	209997	204305	131141	19716	127325	202493	149888
XLOC_001169	Csrp1	chr1:135434556-135752232	TCONS_00002611,TCONS_00002616,TCONS_00002617,TCONS_00002618,TCONS_00002619	ENSMUSG00000026421	ENSMUST00000027677,ENSMUST00000097561	102653	100878	101918	991346	105035	539197	74342	582875	920507	637095
XLOC_001170	NA	chr1:135434556-135752232	TCONS_00002612	NA	NA	0.277013	0.486998	0.463696	0.403983	0.317288	0.392171	0.520239	0.465747	0.331037	0.279553
XLOC_001171	NA	chr1:135434556-135752232	TCONS_00002613	NA	NA	0.250095	0	123719	115276	0	0.345599	0.966718	0.478479	0.259916	0
XLOC_001172	NA	chr1:135434556-135752232	TCONS_00002614	NA	NA	0.483585	0.310448	0.592908	0.689338	0.329611	0	0	109413	0	118545
XLOC_001173	NA	chr1:135434556-135752232	TCONS_00002615	NA	NA	0.540627	283109	0.634419	0.813347	1067	0.400521	0.571934	0.464544	0.723855	0.361793
XLOC_001174	NA	chr1:135765012-135766035	TCONS_00002620	NA	NA	0.327253	0.211043	0.284723	0.272728	0.315606	0.241817	0.179843	0.180925	0.329703	0.212976
XLOC_001175	Phlda3	chr1:135766118-135769136	TCONS_00002621,TCONS_00002622,TCONS_00002623	ENSMUSG00000041801	ENSMUST00000038945	499323	428594	532674	52956	441062	323071	275561	281729	402983	285895
XLOC_001176	Tnni1	chr1:135783310-135810989	TCONS_00002624,TCONS_00002625,TCONS_00002626,TCONS_00002627,TCONS_00002628,TCONS_00002629,TCONS_00002630	ENSMUSG00000026418	ENSMUST00000139986,ENSMUST00000148201,ENSMUST00000152075,ENSMUST00000152208,ENSMUST00000154463	120867	0.962441	273677	138376	167743	515037	0.861362	237062	270181	277476
XLOC_001177	Lad1	chr1:135818597-135833342	TCONS_00002631	ENSMUSG00000041782	ENSMUST00000038760	0.0615193	0.0712803	0.0272753	0.251511	0.0593974	0.24869	0.276308	0.10307	0.934686	0.272588
XLOC_001178	Tnnt2	chr1:135836353-135852280	TCONS_00002632,TCONS_00002633,TCONS_00002634,TCONS_00002635,TCONS_00002636,TCONS_00002637,TCONS_00002638,TCONS_00002639,TCONS_00002640,TCONS_00002641,TCONS_00002642,TCONS_00002643,TCONS_00002644,TCONS_00002645,TCONS_00002646,TCONS_00002647,TCONS_00002648,TCONS_00002649,TCONS_00002650,TCONS_00002651,TCONS_00002652,TCONS_00002653,TCONS_00002654,TCONS_00002655,TCONS_00002656	ENSMUSG00000026414	ENSMUST00000027671,ENSMUST00000112085,ENSMUST00000112086,ENSMUST00000112087,ENSMUST00000178204,ENSMUST00000178854,ENSMUST00000179863,ENSMUST00000188028,ENSMUST00000189355,ENSMUST00000189732	0.831797	0.2195	0.945636	0.424735	125073	407919	565147	281503	123908	454068
XLOC_001179	Gm28883	chr1:135869781-135870150	TCONS_00002657	ENSMUSG00000101482	ENSMUST00000189256	0	0	0	0	0	0	0	0.190382	0	0
XLOC_001180	Tmem9	chr1:136008149-136035342	TCONS_00002658,TCONS_00002659,TCONS_00002660,TCONS_00002661,TCONS_00002662	ENSMUSG00000026411	ENSMUST00000063719,ENSMUST00000117950,ENSMUST00000165125	238624	192908	231658	230017	248271	181776	21522	205235	268193	191354
XLOC_001181	Ascl5	chr1:136050803-136051370	TCONS_00002663	ENSMUSG00000097918	ENSMUST00000180436	0	0	0	0	0	0	0	0	0	0.0871425
XLOC_001182	Cacna1s	chr1:136052749-136119822	TCONS_00002664,TCONS_00002665,TCONS_00002666,TCONS_00002667,TCONS_00002668	ENSMUSG00000026407	ENSMUST00000112064,ENSMUST00000112068,ENSMUST00000160641	221908	176527	102355	0.484602	0.900693	40853	0.742821	21675	168995	429579
XLOC_001183	Gm37014	chr1:136052749-136119822	TCONS_00002669	ENSMUSG00000102838	ENSMUST00000194723	0	0	0	0	0	0	0	0	0	0
XLOC_001184	Kif21b	chr1:136131388-136178100	TCONS_00002670,TCONS_00002671,TCONS_00002672,TCONS_00002673,TCONS_00002674,TCONS_00002675,TCONS_00002676	ENSMUSG00000041642	ENSMUST00000075164	559503	482379	571207	623774	605703	317041	370445	312765	323295	351782
XLOC_001185	Gm26568	chr1:136213522-136234264	TCONS_00002677	ENSMUSG00000097315	ENSMUST00000180496	0.0428517	0	0.0758752	0.0374056	0.0554832	0.118846	0.298491	0.113955	0.469227	0.200338
XLOC_001186	A430034D21Rik	chr1:136247661-136250476	TCONS_00002678	ENSMUSG00000103594	ENSMUST00000194339	0	0	0	0	0	0	0	0	0	0
XLOC_001187	Gm26781	chr1:136259406-136346104	TCONS_00002679	ENSMUSG00000097433	ENSMUST00000181385	0.229078	0.139604	0.210499	0.308733	0.426875	0.125893	0.247371	0.18938	0.217804	0.157684
XLOC_001188	Ddx59	chr1:136411915-136440158	TCONS_00002680,TCONS_00002681,TCONS_00002682,TCONS_00002683	ENSMUSG00000026404	ENSMUST00000027655	57776	518888	569344	593171	622366	34933	351645	334145	395249	354432
XLOC_001189	Kif14	chr1:136466619-136531511	TCONS_00002684,TCONS_00002685,TCONS_00002686,TCONS_00002687	ENSMUSG00000041498	ENSMUST00000047817,ENSMUST00000189413	491927	512591	488807	510191	478483	39885	41033	431354	356007	408391
XLOC_001190	Gm29486	chr1:136466619-136531511	TCONS_00002688	ENSMUSG00000099337	ENSMUST00000088648	0.365421	0	0.236828	0	0.262954	0	0	0	0	0.278306
XLOC_001191	Gm29485	chr1:136466619-136531511	TCONS_00002689	ENSMUSG00000101413	ENSMUST00000190220	0	0.919278	0	0	0	0	0.486754	0.37042	169839	0.863189
XLOC_001192	Gm37799	chr1:136541604-136555873	TCONS_00002690	ENSMUSG00000104414	ENSMUST00000194018	0	0	0.117585	0.480687	0.371318	0	0	0	0	0.0599849
XLOC_001193	Zfp281	chr1:136624900-136644752	TCONS_00002691,TCONS_00002692,TCONS_00002693,TCONS_00002694	ENSMUSG00000041483	ENSMUST00000047734,ENSMUST00000112046	135551	152555	16228	134521	167126	103956	163668	134172	127985	116848
XLOC_001194	Gm19705	chr1:136667299-136690804	TCONS_00002695,TCONS_00002696,TCONS_00002697,TCONS_00002698,TCONS_00002699,TCONS_00002700,TCONS_00002701,TCONS_00002702,TCONS_00002703,TCONS_00002704,TCONS_00002705	ENSMUSG00000097113	ENSMUST00000180495,ENSMUST00000181491,ENSMUST00000181524	678928	979439	130221	935054	146832	385239	536523	694533	561276	423217
XLOC_001195	Platr22	chr1:136696135-136726210	TCONS_00002706,TCONS_00002707,TCONS_00002708	ENSMUSG00000097448	ENSMUST00000181274	0.351248	0.167751	0.304069	0.307828	0.536676	0.289177	0.344165	0.508222	0.268891	0.4541
XLOC_001196	Gm24086	chr1:136696135-136726210	TCONS_00002709	ENSMUSG00000092912	ENSMUST00000175171	0	0	0	0	0	0	0	0	0	0
XLOC_001197	Gm29718	chr1:136793033-136793510	TCONS_00002710	ENSMUSG00000103953	ENSMUST00000193396	0.124749	0	0	0	0	0	0	0	0	0
XLOC_001198	Gm37057	chr1:137252141-137254057	TCONS_00002711	ENSMUSG00000102751	ENSMUST00000192624	0	0	0	0	0	0	0	0	0	0
XLOC_001199	Gm22727	chr1:137734317-137734433	TCONS_00002712	ENSMUSG00000088715	ENSMUST00000158090	0	0	0	0	0	0	0	0	0	0
XLOC_001200	Gm37293	chr1:137811848-137812143	TCONS_00002713	ENSMUSG00000104112	ENSMUST00000191658	0	0	0	0	0	0	0	0	0	0
XLOC_001201	Gm4258	chr1:137898597-138000384	TCONS_00002714	ENSMUSG00000098243	ENSMUST00000182127	0.241206	0	0	0.0898136	0.148325	0	0.13307	0	0.253753	0.0760064
XLOC_001202	Gm37298	chr1:137898597-138000384	TCONS_00002715	ENSMUSG00000104118	ENSMUST00000193770	0.0360699	0	0	0.00660332	0.0122042	0	0	0.00869615	0.0101019	0.00679872
XLOC_001203	Gm37124	chr1:137898597-138000384	TCONS_00002716	ENSMUSG00000103038	ENSMUST00000192140	0	0.0380461	0	0	0	0	0	0	0.02253	0.013474
XLOC_001204	A130050O07Rik	chr1:137898597-138000384	TCONS_00002717	ENSMUSG00000102277	ENSMUST00000191963	0	0	0	0	0	0	0	0	0.0134872	0
XLOC_001205	Gm26930	chr1:137898597-138000384	TCONS_00002718	ENSMUSG00000102142	ENSMUST00000194874	0	0.0461262	0.0365847	0	0	0	0	0	0	0
XLOC_001206	D130019J16Rik	chr1:137898597-138000384	TCONS_00002719	ENSMUSG00000104145	ENSMUST00000193261	0.0316668	0.0607409	0.0456269	0.0644749	0.071553	0.0475262	0.21395	0.0868226	0.099356	0.117457
XLOC_001207	Gm37534	chr1:137898597-138000384	TCONS_00002720	ENSMUSG00000103427	ENSMUST00000194483	0.0121373	0	0.0177043	0.0253182	0.0274045	0.0185595	0.0128371	0.0199897	0.00759634	0.0401623
XLOC_001208	A430106G13Rik,Mir181a-1	chr1:137898597-138000384	TCONS_00002721,TCONS_00002722	ENSMUSG00000065565,ENSMUSG00000098206	ENSMUST00000083631,ENSMUST00000182158	0.0625264	0.0430195	0.105267	0.123238	0.0301307	0.140879	0.175314	0.104144	0.114303	0.157095
XLOC_001209	Gm37632	chr1:137898597-138000384	TCONS_00002723	ENSMUSG00000104197	ENSMUST00000191811	0	0	0	0.060412	0	0	0	0	0	0.0319768
XLOC_001210	Gm18667	chr1:138184100-138184584	TCONS_00002724	ENSMUSG00000099656	ENSMUST00000186523	0	0	0	0	0	0	0	0	0	0
XLOC_001211	1700113B19Rik	chr1:138261641-138262061	TCONS_00002725	ENSMUSG00000102822	ENSMUST00000191817	0	0	0	0	0	0	0	0	0	0
XLOC_001212	Atp6v1g3	chr1:138273737-138289462	TCONS_00002726	ENSMUSG00000026394	ENSMUST00000027643	0	0	0	0	0	0	0	0	0	0
XLOC_001213	Gm28500	chr1:138377263-138377414	TCONS_00002727	ENSMUSG00000101793	ENSMUST00000190286	0	0	0	0	0	0	0	0	0	0
XLOC_001214	Gm28501	chr1:138482874-138620141	TCONS_00002728	ENSMUSG00000099510	ENSMUST00000188729	100417	123139	989702	124131	161941	117061	128109	105645	134256	125218
XLOC_001215	Dennd1b	chr1:138963434-139176043	TCONS_00002729,TCONS_00002730,TCONS_00002731,TCONS_00002732,TCONS_00002733,TCONS_00002734,TCONS_00002735,TCONS_00002736,TCONS_00002737	ENSMUSG00000056268	ENSMUST00000094505,ENSMUST00000168527,ENSMUST00000200533	191393	230746	227629	193792	233002	386307	527835	401645	373044	375587
XLOC_001216	Gm37423	chr1:138963434-139176043	TCONS_00002738	ENSMUSG00000104436	ENSMUST00000194246	0.100706	0.0853992	0.134927	0.0895855	0.0297766	0.11647	0.0483592	0.139616	0.0804901	0.120439
XLOC_001217	4930596I21Rik	chr1:138963434-139176043	TCONS_00002739	ENSMUSG00000104900	ENSMUST00000200494	0	0	0	0	0	0	0.176309	0.120021	0	0.0836363
XLOC_001218	Gm37470	chr1:138963434-139176043	TCONS_00002740	ENSMUSG00000102157	ENSMUST00000193378	0	0	0	0	0	0	0	0	0.0158564	0
XLOC_001219	Gm43544	chr1:138963434-139176043	TCONS_00002741	ENSMUSG00000105936	ENSMUST00000196474	0.109994	0.0487142	0.0786574	0.0110802	0	0.0408526	0.0281637	0.0598241	0.0334547	0.0536357
XLOC_001220	Gm37718	chr1:138963434-139176043	TCONS_00002742	ENSMUSG00000102243	ENSMUST00000191655	0.0266863	0.027466	0.116815	0.0537037	0.134353	0.0643151	0.0953023	0.118293	0.0974103	0.0734733
XLOC_001221	4933436E23Rik	chr1:139379451-139402852	TCONS_00002743	ENSMUSG00000103844	ENSMUST00000192824	0	0	0	0	0	0	0	0	0	0
XLOC_001222	Gm34816	chr1:139408277-139413864	TCONS_00002744	ENSMUSG00000102661	ENSMUST00000193363	0	0	0	0	0	0	0	0	0	0
XLOC_001223	Zbtb41	chr1:139422300-139453097	TCONS_00002745,TCONS_00002746,TCONS_00002747,TCONS_00002748	ENSMUSG00000033964	ENSMUST00000039867	588085	901266	700982	615797	765086	674367	102805	791132	653101	733747
XLOC_001224	Aspm	chr1:139454771-139494091	TCONS_00002749,TCONS_00002750,TCONS_00002751,TCONS_00002752	ENSMUSG00000033952	ENSMUST00000053364,ENSMUST00000200083	905462	101357	969902	107729	109948	103558	104112	105714	903994	102364
XLOC_001225	F13b	chr1:139501701-139523752	TCONS_00002753	ENSMUSG00000026368	ENSMUST00000027615	0	0	0	0	0	0	0	0	0	0
XLOC_001226	Gm26271	chr1:139671603-139671707	TCONS_00002754	ENSMUSG00000096117	ENSMUST00000158349	0	0	0	0	0	0	0	0	0	0
XLOC_001227	Gm25619	chr1:139786982-139787086	TCONS_00002755	ENSMUSG00000095393	ENSMUST00000122621	0	0	0	0	0	0	0	0	0	0
XLOC_001228	Gm38266	chr1:140000548-140000969	TCONS_00002756	ENSMUSG00000102905	ENSMUST00000194931	0	0	0	0	0	0	0	0	0	0
XLOC_001229	Gm26048	chr1:140003824-140003966	TCONS_00002757	ENSMUSG00000087930	ENSMUST00000157305	0	0	0	0	0	0	0	0	0	0
XLOC_001230	Kcnt2	chr1:140246157-140656404	TCONS_00002758,TCONS_00002759,TCONS_00002760,TCONS_00002761,TCONS_00002762,TCONS_00002763,TCONS_00002764,TCONS_00002765	ENSMUSG00000052726	ENSMUST00000119786,ENSMUST00000120709,ENSMUST00000120796	0.0191917	0	0.0130018	0	0.0136995	0	0.0389573	0.0133083	0.0223425	0.0143542
XLOC_001231	Gm37777	chr1:140246157-140656404	TCONS_00002766	ENSMUSG00000102698	ENSMUST00000195546	0	0	0	0	0	0	0	0	0	0
XLOC_001232	Gm37371	chr1:140823326-140823718	TCONS_00002767	ENSMUSG00000102500	ENSMUST00000194837	0	0	0	0	0	0	0	0	0	0
XLOC_001233	Gm25457	chr1:141298099-141298206	TCONS_00002768	ENSMUSG00000093879	ENSMUST00000179509	0	0	0	0	0	0	0	0	0	0
XLOC_001234	Gm22016	chr1:141314354-141314468	TCONS_00002769	ENSMUSG00000089418	ENSMUST00000158793	0	0	0	0	0	0	0	0	0	0
XLOC_001235	Gm37599	chr1:141356788-141357277	TCONS_00002770	ENSMUSG00000102740	ENSMUST00000193067	0	0	0	0	0	0	0	0	0	0
XLOC_001236	Gm37604	chr1:141546205-141547477	TCONS_00002771	ENSMUSG00000103858	ENSMUST00000191749	0.0336833	0	0	0.0273895	0.0798244	0	0.117702	0	0	0
XLOC_001237	Gm28724	chr1:142722855-142729995	TCONS_00002772,TCONS_00002773	ENSMUSG00000101909,ENSMUSG00000103890	ENSMUST00000186149,ENSMUST00000194218	0	0	0	0	0	0	0	0	0	0
XLOC_001238	Gm37796	chr1:142755192-142755326	TCONS_00002774	ENSMUSG00000102818	ENSMUST00000195327	0	0	0	0	0	0	0	0	0	0
XLOC_001239	B3galt2	chr1:143598799-143702893	TCONS_00002775	ENSMUSG00000033849	ENSMUST00000038252	0.0371429	0.0676532	0.0203334	0.165704	0.0215725	0.0673551	0.029642	0.034799	0.0042209	0.0362332
XLOC_001240	Gm6397	chr1:143598799-143702893	TCONS_00002776	ENSMUSG00000089640	ENSMUST00000161973	0.0269335	0	0	0.0233152	0	0	0	0.0248584	0.03286	0
XLOC_001241	Glrx2	chr1:143739028-143749676	TCONS_00002777,TCONS_00002778,TCONS_00002779,TCONS_00002780,TCONS_00002781,TCONS_00002782,TCONS_00002783,TCONS_00002784	ENSMUSG00000018196	ENSMUST00000111957,ENSMUST00000129653,ENSMUST00000145571,ENSMUST00000145969,ENSMUST00000185362	222942	190978	178084	188703	136127	234097	260631	243888	228033	200085
XLOC_001242	Uchl5	chr1:143777271-143807466	TCONS_00002785,TCONS_00002786,TCONS_00002787,TCONS_00002789	ENSMUSG00000018189	ENSMUST00000018333,ENSMUST00000189936	309865	36591	338119	322816	345722	303307	293598	358436	265952	359725
XLOC_001243	Gm29170	chr1:143777271-143807466	TCONS_00002788	ENSMUSG00000100455	ENSMUST00000190224	0.559764	0.577215	0.59742	0.457831	0.336749	0.961566	111609	112556	0.793085	103216
XLOC_001244	Gm8856	chr1:144952927-144954071	TCONS_00002790	ENSMUSG00000101049	ENSMUST00000185254	0	0	0	0	0	0.044169	0	0	0	0
XLOC_001245	Gm5262	chr1:145183893-145184889	TCONS_00002791	ENSMUSG00000097130	ENSMUST00000180655	0	0	0.0525131	0	0.0566334	0	0	0	0	0.029843
XLOC_001246	Gm5263	chr1:146419435-146902472	TCONS_00002792	ENSMUSG00000090323	ENSMUST00000163646	0	0	0	0	0	0	0.133352	0.0747248	0	0.110089
XLOC_001247	Brinp3	chr1:146419435-146902472	TCONS_00002793,TCONS_00002794,TCONS_00002795,TCONS_00002796	ENSMUSG00000035131	ENSMUST00000074622,ENSMUST00000166814	0.945227	0.95467	120796	0.603002	118592	0.513681	362706	109142	263242	0.952459
XLOC_001248	Gm15583	chr1:146419435-146902472	TCONS_00002797	ENSMUSG00000080078	ENSMUST00000116191	0.0172485	0.0109375	0	0	0	0.0119964	0	0	0	0.00601741
XLOC_001249	Gm37749	chr1:147089036-147090935	TCONS_00002798	ENSMUSG00000104269	ENSMUST00000193917	0	0	0	0	0	0	0	0	0	0
XLOC_001250	Gm38284	chr1:147515725-147520264	TCONS_00002799	ENSMUSG00000104331	ENSMUST00000194803	0.129209	0.136176	0.0843547	0.106679	0.190738	0.0859344	0.319005	0.288936	0.231204	0.243971
XLOC_001251	Gm29516	chr1:147990084-147990552	TCONS_00002800	ENSMUSG00000101973	ENSMUST00000190402	0	0	0	0	0	0	0	0	0	0
XLOC_001252	Gm19891	chr1:148498507-148498810	TCONS_00002801	ENSMUSG00000101208	ENSMUST00000189771	0	0	0	0	0	0	0	0	0	0
XLOC_001253	Gm5703	chr1:148975521-148979494	TCONS_00002802	ENSMUSG00000101564	ENSMUST00000186658	0.0145814	0	0.00965072	0.0127097	0	0	0.0106156	0.0142553	0	0.0109261
XLOC_001254	Gm18751	chr1:149037583-149039596	TCONS_00002803	ENSMUSG00000100917	ENSMUST00000185777	0	0	0	0	0	0	0	0	0	0
XLOC_001255	Gm29020	chr1:149106114-149127320	TCONS_00002804	ENSMUSG00000102074	ENSMUST00000191166	0	0	0	0	0	0	0	0	0	0
XLOC_001256	Gm18701	chr1:149173059-149174595	TCONS_00002805	ENSMUSG00000101457	ENSMUST00000188281	0	0	0	0	0	0	0	0	0	0
XLOC_001257	n-R5s219	chr1:149829617-149961290	TCONS_00002806	ENSMUSG00000077516	ENSMUST00000104328	0	0	0	0	0	0	0	0	0	0
XLOC_001258	Ptgs2os	chr1:150034460-150108230	TCONS_00002807	ENSMUSG00000097028	ENSMUST00000181915	0	0	0	0	0	16895	139716	167058	118009	162107
XLOC_001259	Ptgs2	chr1:150034460-150108230	TCONS_00002808,TCONS_00002809	ENSMUSG00000032487	ENSMUST00000035065	122923	141508	112647	111539	155087	480847	649561	52401	453576	488898
XLOC_001260	Gm9687	chr1:150145967-150146569	TCONS_00002810	ENSMUSG00000101199	ENSMUST00000189312	0.381965	0.0918936	0	0	0.206028	0	0.0992819	0.14991	0	0
XLOC_001261	NA	chr1:150177048-150177680	TCONS_00002811	NA	NA	0.1902	0.270683	0.0984682	0.172565	0.112392	0.207882	0.0963219	0.0744632	0.0819324	0.120893
XLOC_001262	NA	chr1:150239742-150240041	TCONS_00002812	NA	NA	0	0	0.395296	0.216682	0.521136	0.390332	0.367569	0.874806	0.304779	0.288088
XLOC_001263	NA	chr1:150240091-150240958	TCONS_00002813	NA	NA	0.0384412	0.256247	0.285792	0.191462	0	0.402197	0.279694	0.340488	0.166543	0.22184
XLOC_001264	NA	chr1:150241019-150241612	TCONS_00002814	NA	NA	0.171541	0.284514	0	0	0.102531	0.121974	0.297227	0.307309	0.186086	0.278863
XLOC_001265	Pdc	chr1:150319416-150346771	TCONS_00002815,TCONS_00002816,TCONS_00002817	ENSMUSG00000006007	ENSMUST00000165062,ENSMUST00000185698,ENSMUST00000191228	0	0	0	0	0	0.0392825	0.126672	0.0275276	0.0317436	0.0649695
XLOC_001266	Gm37764	chr1:150319416-150346771	TCONS_00002818	ENSMUSG00000102990	ENSMUST00000194664	0.037986	0.126544	0.0273234	0.103128	0.0551039	0.0843062	0.0978626	0.0622273	0.0229734	0.030163
XLOC_001267	Tpr	chr1:150361304-150466165	TCONS_00002819,TCONS_00002820	ENSMUSG00000006005	ENSMUST00000119161,ENSMUST00000124973	382704	393669	420724	379167	508095	411425	424236	448095	405425	478522
XLOC_001268	Ska2l-ps	chr1:150549316-150549676	TCONS_00002821	ENSMUSG00000101519	ENSMUST00000186208	0	0	0	0	0	0	0	0	0	0
XLOC_001269	Gm20631	chr1:150562508-150993346	TCONS_00002822	ENSMUSG00000093650	ENSMUST00000177239	0.180564	0.305633	0.135739	0.152099	0.173701	0.180895	0.347581	0.255019	0.34306	0.262184
XLOC_001270	Gm29188	chr1:151001039-151004577	TCONS_00002823	ENSMUSG00000099622	ENSMUST00000191173	0	0	0	0	0	0	0	0	0	0
XLOC_001271	Gm37671	chr1:151080449-151082545	TCONS_00002824	ENSMUSG00000102628	ENSMUST00000193198	0	0	0.0462332	0.0295262	0	0.0255542	0.169691	0.0875502	0.129191	0.0394583
XLOC_001272	Gm19087	chr1:151107914-151108860	TCONS_00002825	ENSMUSG00000100595	ENSMUST00000191430	0.118799	0.0740886	0.115686	0.100686	0.122482	0.185906	0	0.0889975	0.050071	0.132391
XLOC_001273	NA	chr1:151118841-151128029	TCONS_00002826	NA	NA	115864	0.325635	23845	0.733027	0.751122	0.803005	0.99684	0.506034	101713	101822
XLOC_001274	C730036E19Rik,Gm8941	chr1:151136443-151142558	TCONS_00002827,TCONS_00002828,TCONS_00002829,TCONS_00002830	ENSMUSG00000097426,ENSMUSG00000102095	ENSMUST00000181451,ENSMUST00000188305	0.63158	0.679786	0.401348	0.756008	0.393497	0.279951	0.704443	0.415452	0.651673	0.42256
XLOC_001275	Ivns1abp	chr1:151343725-151364559	TCONS_00002831,TCONS_00002832,TCONS_00002833,TCONS_00002834,TCONS_00002835,TCONS_00002836,TCONS_00002837	ENSMUSG00000023150	ENSMUST00000023918,ENSMUST00000097543,ENSMUST00000111887	651421	856351	719635	702986	710775	75546	112731	830639	884614	891774
XLOC_001276	Trmt1l	chr1:151428541-151458173	TCONS_00002838,TCONS_00002839,TCONS_00002840,TCONS_00002842,TCONS_00002843,TCONS_00002844,TCONS_00002846,TCONS_00002847,TCONS_00002848,TCONS_00002849,TCONS_00002850	ENSMUSG00000053286	ENSMUST00000065625	151885	172921	174369	147737	169338	994414	121497	135433	123869	113042
XLOC_001277	Mir7682	chr1:151428541-151458173	TCONS_00002841	ENSMUSG00000106406	ENSMUST00000198467	0	0	0	0	0	0	0	0	791266	0
XLOC_001278	Gm37893	chr1:151428541-151458173	TCONS_00002845	ENSMUSG00000103928	ENSMUST00000192826	253105	293987	221337	226437	244051	203968	249388	242868	247589	162583
XLOC_001279	Gm29072	chr1:151509223-151510092	TCONS_00002851	ENSMUSG00000100981	ENSMUST00000191149	0.0479865	0	0	0	0	0	0	0.0528239	0	0
XLOC_001280	Fam129a	chr1:151571372-151721939	TCONS_00002852,TCONS_00002853,TCONS_00002854	ENSMUSG00000026483	ENSMUST00000111875,ENSMUST00000148810	252518	312374	294957	317467	382335	488722	475892	659918	393504	570982
XLOC_001281	Edem3	chr1:151755370-151822311	TCONS_00002855,TCONS_00002856,TCONS_00002857,TCONS_00002858,TCONS_00002859,TCONS_00002860,TCONS_00002861,TCONS_00002862,TCONS_00002863,TCONS_00002864,TCONS_00002865	ENSMUSG00000043019	ENSMUST00000059498,ENSMUST00000187951,ENSMUST00000188145,ENSMUST00000191070	100115	131102	119913	103551	120402	768676	102988	864729	913052	830204
XLOC_001282	Gm28610	chr1:151875418-152090125	TCONS_00002866	ENSMUSG00000100685	ENSMUST00000187716	546361	450443	59526	753547	821065	328937	384282	385357	244663	292788
XLOC_001283	Gm8964	chr1:152128584-152129389	TCONS_00002867	ENSMUSG00000102090	ENSMUST00000165944	0	0	0.070716	0	0	0	0	0	0	0.0396168
XLOC_001284	Colgalt2	chr1:152399829-152510695	TCONS_00002868	ENSMUSG00000032649	ENSMUST00000044311	0.167799	0.186545	0.207841	0.203291	0.127794	0.0612571	0.106954	0.0704341	0.194739	0.127981
XLOC_001285	Apobec4	chr1:152516759-152766351	TCONS_00002869	ENSMUSG00000055547	ENSMUST00000068875	0	0	0.0301789	0.0188509	0	0	0.032978	0	0.0268374	0
XLOC_001286	Arpc5	chr1:152766541-152775597	TCONS_00002870,TCONS_00002871	ENSMUSG00000008475	ENSMUST00000077755,ENSMUST00000097536	898551	979131	986292	894726	814415	100731	105013	112725	104971	101.97
XLOC_001287	Ncf2	chr1:152800193-152902750	TCONS_00002872,TCONS_00002873	ENSMUSG00000026480	ENSMUST00000027754,ENSMUST00000186568	887106	74778	957415	91791	709348	117664	116448	149216	883421	133318
XLOC_001288	1700040K01Rik	chr1:152936603-152937041	TCONS_00002874	ENSMUSG00000103840	ENSMUST00000195145	0	0	0	0	0	0	0	0	0	0
XLOC_001289	Nmnat2	chr1:152954997-153119261	TCONS_00002875,TCONS_00002876,TCONS_00002877,TCONS_00002878,TCONS_00002879	ENSMUSG00000042751	ENSMUST00000043313	61681	650139	583711	565473	633748	0.661692	125353	0.957507	108103	11331
XLOC_001290	Gm8818	chr1:153218921-153332786	TCONS_00002880	ENSMUSG00000079138	ENSMUST00000110797	0.120906	0.165334	0.287121	0.212609	0.714824	0.162234	0.116078	0	0.0445225	0.0763642
XLOC_001291	Shcbp1l	chr1:153425161-153452574	TCONS_00002881,TCONS_00002882	ENSMUSG00000042708	ENSMUST00000042373	0.109156	0.147484	0.126999	0.112157	0.140971	0.213773	0.226453	0.216112	0.335464	0.359762
XLOC_001292	Gm25588	chr1:153425161-153452574	TCONS_00002883	ENSMUSG00000064435	ENSMUST00000082501	0	0	0	807989	0	578257	0	31855	0	0
XLOC_001293	Gm37669	chr1:153425161-153452574	TCONS_00002884	ENSMUSG00000103543	ENSMUST00000192184	0.174155	0.418825	0.0648522	0.10536	0.185896	0.0716674	0.186816	0.299718	0.259777	0.205463
XLOC_001294	NA	chr1:153586254-153589164	TCONS_00002885	NA	NA	0.131547	0.248225	0.255033	0.188985	0.139299	0.185463	0.44224	0.202779	0.186054	0.26095
XLOC_001295	Rgs8	chr1:153653024-153700323	TCONS_00002886,TCONS_00002887,TCONS_00002888,TCONS_00002889,TCONS_00002890,TCONS_00002891,TCONS_00002892,TCONS_00002893,TCONS_00002894	ENSMUSG00000042671	ENSMUST00000041776,ENSMUST00000111810,ENSMUST00000111812,ENSMUST00000111814,ENSMUST00000111815	0.141934	0.0376769	0.118313	0.0681463	0.115858	0.286327	0.0818709	0.172188	0.0838652	0.180821
XLOC_001296	5530400K19Rik	chr1:153714653-153716569	TCONS_00002895	ENSMUSG00000102404	ENSMUST00000193511	0.281738	0.303539	0.371308	0.298236	0.402636	0.390733	0.414541	0.517218	0.217613	0.48589
XLOC_001297	Rgs16	chr1:153740348-153749324	TCONS_00002896	ENSMUSG00000026475	ENSMUST00000027748	675406	686892	702202	849702	756322	530299	420496	723912	420702	626591
XLOC_001298	Rnasel	chr1:153749425-153764307	TCONS_00002897,TCONS_00002898,TCONS_00002899,TCONS_00002900,TCONS_00002901,TCONS_00002902,TCONS_00002904,TCONS_00002905	ENSMUSG00000066800	ENSMUST00000086209,ENSMUST00000182538	384536	509074	469484	520088	424649	315733	412888	337059	284191	408927
XLOC_001299	Gm28512	chr1:153749425-153764307	TCONS_00002903	ENSMUSG00000100183	ENSMUST00000187415	0.608333	0.812779	0.626039	126901	104875	0.688924	0.934873	128459	106367	0.835297
XLOC_001300	Teddm1b	chr1:153849541-153909723	TCONS_00002906	ENSMUSG00000043282	ENSMUST00000055314	0.361249	0.583193	0.818004	0.321419	0.4616	0.227941	0.319292	0.276299	0.153543	0.234842
XLOC_001301	Teddm1a	chr1:153849541-153909723	TCONS_00002907	ENSMUSG00000047053	ENSMUST00000050660	0	0	0.0350105	0	0	0.0417539	0	0	0	0
XLOC_001302	Glul,Mir8114	chr1:153849541-153909723	TCONS_00002908,TCONS_00002909,TCONS_00002910	ENSMUSG00000026473,ENSMUSG00000099227	ENSMUST00000086199,ENSMUST00000183582	556386	438581	450681	42618	477443	341636	28693	348974	24767	336859
XLOC_001303	Gm29290	chr1:153939225-153941290	TCONS_00002911	ENSMUSG00000100014	ENSMUST00000185385	0	0	0	0	0	0	0	0	0	0
XLOC_001304	Zfp648	chr1:154201186-154205689	TCONS_00002912	ENSMUSG00000066797	ENSMUST00000086195	0	0	0	0	0	0	0	0	0	0
XLOC_001305	4930532M18Rik	chr1:154241520-154270416	TCONS_00002913,TCONS_00002914	ENSMUSG00000100221	ENSMUST00000187189,ENSMUST00000190980	0	0	0	0	0	0	0	0	0	0
XLOC_001306	Gm29441	chr1:155011331-155057179	TCONS_00002915	ENSMUSG00000101433	ENSMUST00000191584	0	0	0	0	0	0	0	0	0	0
XLOC_001307	Stx6	chr1:155158699-155207113	TCONS_00002916,TCONS_00002917,TCONS_00002918,TCONS_00002919	ENSMUSG00000026470	ENSMUST00000027743,ENSMUST00000195302	172634	161596	167574	174149	161662	904348	958463	107995	866673	100506
XLOC_001308	Gm8850	chr1:155158699-155207113	TCONS_00002920	ENSMUSG00000104181	ENSMUST00000195316	0.283093	0	0.409944	0.0559187	0.209136	0.537473	0.185251	0.0742804	0.228987	0.115569
XLOC_001309	Gm37622	chr1:155212470-155244444	TCONS_00002921	ENSMUSG00000103670	ENSMUST00000192162	0	0	0	0.32785	0.998519	0.490795	0.403098	0.312168	0	0.252136
XLOC_001310	Gm22569	chr1:155275588-155417415	TCONS_00002922	ENSMUSG00000093286	ENSMUST00000175545	0	0	0	0	0	798485	0	0	0	0
XLOC_001311	Acbd6	chr1:155558119-155691330	TCONS_00002923,TCONS_00002924,TCONS_00002925,TCONS_00002926	ENSMUSG00000033701	ENSMUST00000035560,ENSMUST00000080138,ENSMUST00000097529	252549	18686	20029	246989	177062	273468	18446	230941	266115	190791
XLOC_001312	Gm37089	chr1:155766145-155766274	TCONS_00002927	ENSMUSG00000103180	ENSMUST00000195616	0	0	0	0	0	0	0	0	0	0
XLOC_001313	Gm37539	chr1:155778074-155812889	TCONS_00002928	ENSMUSG00000102299	ENSMUST00000192644	151638	154249	253697	737072	215303	109036	859979	914073	109746	215112
XLOC_001314	Gm37571	chr1:155818493-155973255	TCONS_00002929	ENSMUSG00000102558	ENSMUST00000195048	0	0	0.185403	0	0	0	0.112782	0.0684667	0.0842313	0
XLOC_001315	Gm38038	chr1:155818493-155973255	TCONS_00002930	ENSMUSG00000103717	ENSMUST00000193803	0.511697	0	0.6318	0.405368	0	0.717462	0.642693	0.926691	113438	136294
XLOC_001316	Gm36934	chr1:155818493-155973255	TCONS_00002931	ENSMUSG00000103771	ENSMUST00000192007	0	0	0	103686	0	0	150964	0.284856	0.753045	0.194376
XLOC_001317	Gm23744	chr1:155818493-155973255	TCONS_00002932	ENSMUSG00000077419	ENSMUST00000104231	0	0	0	0	0	0	0	0	0	0
XLOC_001318	Gm9694	chr1:155973317-155974506	TCONS_00002933	ENSMUSG00000102833	ENSMUST00000193347	0	0	0	0.0324201	0.048446	0	0.15588	0.0691954	0	0
XLOC_001319	Tor1aip2	chr1:156004582-156068861	TCONS_00002934,TCONS_00002935,TCONS_00002936,TCONS_00002937,TCONS_00002938,TCONS_00002939,TCONS_00002940,TCONS_00002941,TCONS_00002942,TCONS_00002943,TCONS_00002944	ENSMUSG00000050565	ENSMUST00000060404,ENSMUST00000065648,ENSMUST00000097526,ENSMUST00000111754,ENSMUST00000111757,ENSMUST00000128941	540499	719144	674778	558591	652209	424081	709457	501464	570956	464034
XLOC_001320	4930518J20Rik	chr1:156255295-156304966	TCONS_00002945	ENSMUSG00000103705	ENSMUST00000195064	0	0.0348513	0	0	0	0	0	0	0	0
XLOC_001321	Nphs2	chr1:156310726-156421159	TCONS_00002946	ENSMUSG00000026602	ENSMUST00000027896	0.0104034	0.0469087	0.0534607	0.0343571	0.0282383	0.0909602	0.0327841	0.0303488	0.037517	0.0226641
XLOC_001322	Gm2000	chr1:156310726-156421159	TCONS_00002947	ENSMUSG00000078193	ENSMUST00000102782	0.287728	0.157703	0.505791	0.260423	0	0.880698	0.162575	0.253409	0.362768	0.24182
XLOC_001323	Gm37648	chr1:156424524-156474331	TCONS_00002948	ENSMUSG00000103199	ENSMUST00000192072	0.0354807	0.0206052	0	0.0303947	0.125066	0.0709753	0.0442153	0.100353	0.0149332	0.0387466
XLOC_001324	Gm10031	chr1:156524011-156526664	TCONS_00002949	ENSMUSG00000101523	ENSMUST00000190422	0.0260018	0.0399159	0.0512827	0	0	0.0192387	0.0210103	0.0127794	0	0.0187189
XLOC_001325	Abl2	chr1:156558778-156651156	TCONS_00002950,TCONS_00002951,TCONS_00002952,TCONS_00002953,TCONS_00002955,TCONS_00002956,TCONS_00002957,TCONS_00002958,TCONS_00002959,TCONS_00002960,TCONS_00002961,TCONS_00002962,TCONS_00002963,TCONS_00002964	ENSMUSG00000026596	ENSMUST00000027888,ENSMUST00000166172	173728	161206	147422	156935	183391	174865	161822	177024	142164	157387
XLOC_001326	Gm38043	chr1:156558778-156651156	TCONS_00002954	ENSMUSG00000104293	ENSMUST00000195501	0.0595267	0.161115	0.03335	0.0611268	0.0610097	0.0350656	0.134714	0.0762245	0.037718	0.0748352
XLOC_001327	Gm19918	chr1:156678531-156719340	TCONS_00002965	ENSMUSG00000102961	ENSMUST00000194858	310159	367597	342694	291955	281858	318538	30652	277597	235408	269809
XLOC_001328	Gm15428	chr1:156793511-156793844	TCONS_00002966	ENSMUSG00000046057	ENSMUST00000121352	0	0	0.283546	0.455258	0.265666	0	0	0	0	0.140385
XLOC_001329	Angptl1	chr1:156804164-156939626	TCONS_00002967,TCONS_00002968	ENSMUSG00000033544	ENSMUST00000027885,ENSMUST00000111720	0.406563	0.610278	0.859926	0.0582285	0.895747	107575	0.950545	0.735032	132217	101376
XLOC_001330	4930439D14Rik	chr1:156939837-156940196	TCONS_00002969	ENSMUSG00000101905	ENSMUST00000186765	0	0.205479	0	0.200458	0	0	0	0	0.273344	0
XLOC_001331	Gm10531	chr1:156972759-157054034	TCONS_00002970,TCONS_00002971	ENSMUSG00000103325	ENSMUST00000193527	0.0256968	0.0389756	0	0.0648902	0.0345308	0.0190211	0.0211155	0.0254722	0	0
XLOC_001332	Gm30694	chr1:157118947-157134399	TCONS_00002972	ENSMUSG00000109913	ENSMUST00000209278	0	0.0935731	0	0.0268715	0	0	0.0470525	0	0	0
XLOC_001333	2810025M15Rik	chr1:157135136-157420236	TCONS_00002973,TCONS_00002974	ENSMUSG00000049881	ENSMUST00000061537,ENSMUST00000189791	832485	817902	721844	739266	807752	757283	750605	696041	815365	709134
XLOC_001334	BC026585	chr1:157458576-157489060	TCONS_00002975,TCONS_00002976,TCONS_00002977	ENSMUSG00000033488	ENSMUST00000046743,ENSMUST00000119891,ENSMUST00000193791	134381	177881	14038	188319	164894	120616	179322	127262	166387	140637
XLOC_001335	Sec16b	chr1:157497930-157568425	TCONS_00002978,TCONS_00002979,TCONS_00002980,TCONS_00002981,TCONS_00002982,TCONS_00002983,TCONS_00002984,TCONS_00002985	ENSMUSG00000026589	ENSMUST00000027881,ENSMUST00000086130,ENSMUST00000111700	0.554348	111676	0.520843	0.770107	0.562944	0.40204	173905	0.950897	207199	0.870014
XLOC_001336	Gm37682	chr1:157596305-157596827	TCONS_00002986	ENSMUSG00000103021	ENSMUST00000191776	0	0	0	0	0	0	0	0	0	0
XLOC_001337	Gm37713	chr1:157621271-157621469	TCONS_00002987	ENSMUSG00000102245	ENSMUST00000191746	0	0	0	0	0	0	0	0	0	0
XLOC_001338	Gm38256	chr1:157940384-158141318	TCONS_00002988	ENSMUSG00000102789	ENSMUST00000192097	0	0	0	0	0	0	0	0	0	0
XLOC_001339	Astn1	chr1:158362272-158691781	TCONS_00002989,TCONS_00002990,TCONS_00002991,TCONS_00002992,TCONS_00002993,TCONS_00002994,TCONS_00002995	ENSMUSG00000026587	ENSMUST00000046110,ENSMUST00000170718,ENSMUST00000193042,ENSMUST00000194369,ENSMUST00000195311	0.0142993	0.0501886	0.00575832	0	0.0122322	0	0.013137	0.0117005	0	0
XLOC_001340	Gm37861	chr1:158362272-158691781	TCONS_00002996	ENSMUSG00000103762	ENSMUST00000193534	0.0126894	0.0686134	0.0336584	0.0427885	0.017051	0.0368077	0.0254827	0.0130359	0.0648486	0.0275388
XLOC_001341	Mir488	chr1:158362272-158691781	TCONS_00002997	ENSMUSG00000070103	ENSMUST00000093595	0	0	0	0	0	0	0	0	0	0
XLOC_001342	Gm37367	chr1:158362272-158691781	TCONS_00002998	ENSMUSG00000102508	ENSMUST00000191771	0	0	0	0	0	0	0	0	0	0
XLOC_001343	4930562F17Rik	chr1:159134271-159166387	TCONS_00002999	ENSMUSG00000104014	ENSMUST00000195279	0	0	0	0	0	0	0	0	0	0
XLOC_001344	Rfwd2	chr1:159232245-159354825	TCONS_00003000,TCONS_00003001,TCONS_00003002,TCONS_00003003	ENSMUSG00000040782	ENSMUST00000076894	141654	167494	160187	134522	16052	133007	159057	138952	136999	134388
XLOC_001345	Gm37115	chr1:159232245-159354825	TCONS_00003004	ENSMUSG00000103572	ENSMUST00000193750	0.0731277	0.171609	0.272187	0.0955711	0.104578	0.0694119	0.0550614	0.217565	0.145521	0.123485
XLOC_001346	Mir1843b,Scarna3a	chr1:159232245-159354825	TCONS_00003005,TCONS_00003006	ENSMUSG00000089536,ENSMUSG00000105399	ENSMUST00000158911,ENSMUST00000198115	0	0	0	0	0	676294	0	431859	0	0
XLOC_001347	Gm31256	chr1:159378403-159379585	TCONS_00003007	ENSMUSG00000103289	ENSMUST00000194705	0.117672	0.119367	0.24185	0.192403	0	0.311965	0.354837	0.71562	101563	0.493638
XLOC_001348	NA	chr1:159395915-159413896	TCONS_00003008,TCONS_00003009	NA	NA	0	0	0	0	0	0.11214	0	0	0.0204594	0
XLOC_001349	NA	chr1:159395915-159413896	TCONS_00003010	NA	NA	0	0	0	0	0.103989	0	0	0	0	0
XLOC_001350	NA	chr1:159395915-159413896	TCONS_00003011	NA	NA	0	0	0	0.0921795	0	0	0	0	0	0
XLOC_001351	NA	chr1:159395915-159413896	TCONS_00003012	NA	NA	0	0	0	0	0	0	0	0	0	0
XLOC_001352	NA	chr1:159395915-159413896	TCONS_00003013	NA	NA	0	0	0	0	0	0	0	0	0	0
XLOC_001353	Gm37757	chr1:159428959-159429169	TCONS_00003014	ENSMUSG00000103389	ENSMUST00000193072	0	0	0	0	0	0	0	0	0	0.638522
XLOC_001354	Tnr	chr1:159523768-159931729	TCONS_00003015,TCONS_00003018	ENSMUSG00000015829	ENSMUST00000111669,ENSMUST00000192069	0.0238839	0.0242335	0.0218058	0.0368306	0.049836	0.0594576	0.162557	0.0841449	0.15363	0.0754891
XLOC_001355	Gm37731	chr1:159523768-159931729	TCONS_00003016	ENSMUSG00000103225	ENSMUST00000194545	0	0	0	0	0	0	0	0	0	0
XLOC_001356	Gm10530	chr1:159523768-159931729	TCONS_00003017	ENSMUSG00000073528	ENSMUST00000097514	0	0	0	0	0	0	0	0	0	0.0252515
XLOC_001357	4930562F07Rik	chr1:160044354-160080598	TCONS_00003019,TCONS_00003020	ENSMUSG00000026729,NA	ENSMUST00000028061,NA	169107	104263	135447	197643	16769	851039	96895	101621	116165	102594
XLOC_001358	4930523C07Rik	chr1:160044354-160080598	TCONS_00003021,TCONS_00003022,TCONS_00003023,TCONS_00003024	ENSMUSG00000090394	ENSMUST00000097513	188773	211179	244725	226226	272685	112048	202653	12787	175927	152874
XLOC_001359	NA	chr1:160080766-160085028	TCONS_00003025	NA	NA	0.0526177	0.0345024	0.10861	0.0568045	0.131665	0.473238	110743	0.758708	0.863764	0.702206
XLOC_001360	Tnn	chr1:160085028-160153580	TCONS_00003026	ENSMUSG00000026725	ENSMUST00000039178	0.135414	0.0672224	0.0989115	0.0559508	0.117171	0.55871	166856	0.974541	147337	0.873038
XLOC_001361	Mrps14	chr1:160195214-160202170	TCONS_00003027,TCONS_00003028,TCONS_00003029	ENSMUSG00000058267	ENSMUST00000097193,ENSMUST00000135680	47453	49924	426022	582531	433438	415553	437102	440482	488069	400913
XLOC_001362	4933417C20Rik	chr1:160212942-160214816	TCONS_00003030	ENSMUSG00000103006	ENSMUST00000193962	0.205891	0.0793416	0.165965	0.142353	0	0.168773	0.0281946	0.0903416	0.113597	0.118225
XLOC_001363	NA	chr1:160218053-160218448	TCONS_00003031	NA	NA	0	0.582401	0	0	0.258919	0	0	0	0	0.136429
XLOC_001364	Gm36975	chr1:160219170-160792981	TCONS_00003032	ENSMUSG00000104302	ENSMUST00000194105	0.103374	0.23355	0.293973	0.269623	0.416621	0.348085	0.409376	0.2349	0.318508	0.194293
XLOC_001365	Gm23528	chr1:160219170-160792981	TCONS_00003033	ENSMUSG00000077759	ENSMUST00000104571	0	0	0	0	0	0	0	0	0	0
XLOC_001366	Gm38126	chr1:160219170-160792981	TCONS_00003034	ENSMUSG00000104053	ENSMUST00000195297	0.00782203	0	0.0348641	0.0199701	0.0121359	0	0	0	0.0196	0.0132819
XLOC_001367	Gm37083	chr1:160798681-160800819	TCONS_00003035	ENSMUSG00000102852	ENSMUST00000195784	0	0	0	0	0	0	0	0	0	0.0442071
XLOC_001368	Gm38060	chr1:160839167-160839631	TCONS_00003036	ENSMUSG00000103631	ENSMUST00000194822	0	0	0	0	0.15121	0	0.228486	0	0	0
XLOC_001369	Gm6177	chr1:160893119-160893584	TCONS_00003037	ENSMUSG00000057499	ENSMUST00000085589	0.352854	0.179964	0.189506	0.856178	0.213646	0.234912	0.530077	0.146964	0.392959	0.335315
XLOC_001370	Rc3h1	chr1:160906417-160974978	TCONS_00003038,TCONS_00003039,TCONS_00003040,TCONS_00003041,TCONS_00003042,TCONS_00003043,TCONS_00003047,TCONS_00003048	ENSMUSG00000040423	ENSMUST00000035911,ENSMUST00000161609	102676	111559	100084	861299	111719	782689	980942	836248	77934	729988
XLOC_001371	Gm37052	chr1:160906417-160974978	TCONS_00003044	ENSMUSG00000103343	ENSMUST00000194929	0.0317177	0	0	0.0272592	0.050492	0	0.0637663	0.0524294	0	0.0559123
XLOC_001372	Gm37809	chr1:160906417-160974978	TCONS_00003045	ENSMUSG00000103846	ENSMUST00000195050	0.0420973	0	0	0	0	0	0	0	0	0.0355056
XLOC_001373	Gm37653	chr1:160906417-160974978	TCONS_00003046	ENSMUSG00000103739	ENSMUST00000195401	0.0285714	0.0169845	0.0381335	0	0.0383288	0.0423545	0.0190409	0.0389584	0.0345343	0.00693088
XLOC_001374	Serpinc1	chr1:160978645-161038540	TCONS_00003049,TCONS_00003050,TCONS_00003051	ENSMUSG00000026715	ENSMUST00000064725,ENSMUST00000191936	0.162159	0.0832446	0.171669	0.0543541	0.044437	0	0.168141	0.0190271	0.0231779	0.082409
XLOC_001375	Gm37729	chr1:160978645-161038540	TCONS_00003052	ENSMUSG00000103222	ENSMUST00000194761	0.395316	0.125768	0.263653	0.0984011	0.195153	0.08239	0.0849094	0.167979	0.23935	0.185555
XLOC_001376	Gm37362	chr1:160978645-161038540	TCONS_00003053	ENSMUSG00000104016	ENSMUST00000194567	0.147806	0.198831	0.660825	0.302293	0.638431	0.32841	0.304949	0.357084	0.175937	0.174843
XLOC_001377	Gas5	chr1:160978645-161038540	TCONS_00003054,TCONS_00003055,TCONS_00003056,TCONS_00003057,TCONS_00003058,TCONS_00003059,TCONS_00003060,TCONS_00003061,TCONS_00003062	ENSMUSG00000053332	ENSMUST00000159119,ENSMUST00000159663,ENSMUST00000159706,ENSMUST00000161005,ENSMUST00000162558	437755	456606	507543	466406	666171	452289	438718	429758	510053	518904
XLOC_001378	Gm26224	chr1:160978645-161038540	TCONS_00003063	ENSMUSG00000064440	ENSMUST00000082506	264684	0	146127	918586	841977	262396	178313	215062	617531	440777
XLOC_001379	Gm22489	chr1:160978645-161038540	TCONS_00003064	ENSMUSG00000080463	ENSMUST00000116813	1666.05	1321.81	3351.17	868904	2338.26	3340.78	1807.92	2188.78	2440.21	1461.9
XLOC_001380	Gm22357	chr1:160978645-161038540	TCONS_00003065	ENSMUSG00000064816	ENSMUST00000082882	3258.25	3882.57	2851.2	2660.97	3206.75	2903.2	2409.18	3422.74	2003.9	3396.59
XLOC_001381	Gm23212	chr1:160978645-161038540	TCONS_00003066	ENSMUSG00000084667	ENSMUST00000122718	0	613628	0	0	1224.77	692227	0	0	558662	0
XLOC_001382	Snord78	chr1:160978645-161038540	TCONS_00003067	ENSMUSG00000077220	ENSMUST00000104032	205577	273.79	230049	144089	869522	271937	0	498242	412581	350142
XLOC_001383	Mir5117	chr1:160978645-161038540	TCONS_00003068	ENSMUSG00000065160	ENSMUST00000083226	885533	149663	244629	207.66	603006	135478	0	0	0	977326
XLOC_001384	Snord80	chr1:160978645-161038540	TCONS_00003069,TCONS_00003070	ENSMUSG00000065735	ENSMUST00000083801	286444	445695	371992	377583	204969	640078	633.97	342.21	294419	615859
XLOC_001385	Snord47	chr1:160978645-161038540	TCONS_00003071	ENSMUSG00000064968	ENSMUST00000083034	1514.2	3491.71	2267.76	1423.41	1276.28	1547.96	1208.71	2127.65	788907	2305.63
XLOC_001386	Gm25789	chr1:160978645-161038540	TCONS_00003072	ENSMUSG00000065228	ENSMUST00000083294	312018	709.82	759663	295661	302052	559.62	199089	396464	742141	308057
XLOC_001387	Gm37634	chr1:161040546-161070658	TCONS_00003073	ENSMUSG00000102864	ENSMUST00000195700	0.5436	0.0968896	0.861594	0.417817	0.90095	0.523276	0.401701	0.234487	0.303048	0.1949
XLOC_001388	Cenpl	chr1:161070712-161086720	TCONS_00003074,TCONS_00003075,TCONS_00003076,TCONS_00003077,TCONS_00003078,TCONS_00003079,TCONS_00003080	ENSMUSG00000026708	ENSMUST00000028035,ENSMUST00000111618,ENSMUST00000111620	112208	152715	116235	122966	109145	96938	106531	101482	932761	102202
XLOC_001389	Ankrd45	chr1:161142711-161170498	TCONS_00003081,TCONS_00003082	ENSMUSG00000044835	ENSMUST00000052245,ENSMUST00000111608	0.0501416	0.0134108	0.010717	0.0398716	0.114623	0.195693	0.066624	0.0443698	0.0556774	0.0295236
XLOC_001390	Gm6185	chr1:161176935-161237307	TCONS_00003083,TCONS_00003084,TCONS_00003085,TCONS_00003086	ENSMUSG00000102817	ENSMUST00000193379,ENSMUST00000212885	0.0527528	0.089914	0.0345729	0.0294795	0	0.0371094	0.0915111	0.0526881	0.0111913	0.039761
XLOC_001391	Tnfsf4	chr1:161395408-161418496	TCONS_00003087,TCONS_00003088	ENSMUSG00000026700	ENSMUST00000028024	0.359851	0.480895	0.180585	0.536655	0.212193	0.125547	0.15209	0.133474	0.211658	0.114536
XLOC_001392	Tnfsf18	chr1:161494654-161505290	TCONS_00003089	ENSMUSG00000066755	ENSMUST00000086084	0.0469634	0.053568	0	0.0725237	0.109476	0.02219	0.207544	0.0307978	0.0879602	0.0595725
XLOC_001393	Gm37638	chr1:161713704-161714827	TCONS_00003090	ENSMUSG00000102860	ENSMUST00000194337	0	0	0	0	0	0	0	0	0	0
XLOC_001394	Gm5049	chr1:161746055-161747645	TCONS_00003091	ENSMUSG00000102399	ENSMUST00000195878	0	0	0	0.0455174	0	0.0731619	0	0.0449785	0.0316639	0.016979
XLOC_001395	Gm7496	chr1:161816087-161876866	TCONS_00003092	ENSMUSG00000102254	ENSMUST00000192573	0.156913	0.661533	0.358066	0.293526	0.325123	0.430224	0.178224	0.304186	0.547358	0.34959
XLOC_001396	Gm31925	chr1:161890457-161903173	TCONS_00003093,TCONS_00003094,TCONS_00003095	ENSMUSG00000103158	ENSMUST00000193561,ENSMUST00000194266	0	0	0	0	0	0	0	0	0	0
XLOC_001397	Gm38304,Pigc	chr1:161942085-162479943	TCONS_00003096,TCONS_00003097,TCONS_00003098,TCONS_00003099,TCONS_00003100	ENSMUSG00000026698,ENSMUSG00000103393	ENSMUST00000028021,ENSMUST00000111594,ENSMUST00000161826,ENSMUST00000193784	770926	10489	939595	937403	995241	615602	972814	638271	884295	716569
XLOC_001398	2810442N19Rik	chr1:161942085-162479943	TCONS_00003101	ENSMUSG00000090260	ENSMUST00000161583	0.34543	0.463275	0.319568	0.346752	0.515249	0.0603198	0.23548	0.0809416	0.344879	0.447776
XLOC_001399	Dnm3os	chr1:161942085-162479943	TCONS_00003102,TCONS_00003103,TCONS_00003104,TCONS_00003105,TCONS_00003106,TCONS_00003107	ENSMUSG00000078190	ENSMUST00000139662,ENSMUST00000185878	245692	357944	424968	25891	267068	161012	814889	162328	676075	248905
XLOC_001400	Gm16101	chr1:161942085-162479943	TCONS_00003108	ENSMUSG00000089933	ENSMUST00000160695	0	0.192969	0.465549	0	0.172857	0	0	0	0.142023	0
XLOC_001401	Gm10176	chr1:161942085-162479943	TCONS_00003109	ENSMUSG00000066752	ENSMUST00000159707	0.507334	0.683371	0.376877	0.55431	0.472775	0.204545	0.262326	0.31318	0.212049	0.329219
XLOC_001402	Vamp4	chr1:162570514-162599084	TCONS_00003110,TCONS_00003111,TCONS_00003112,TCONS_00003113,TCONS_00003114,TCONS_00003115,TCONS_00003116,TCONS_00003117,TCONS_00003118,TCONS_00003119,TCONS_00003120,TCONS_00003121,TCONS_00003122,TCONS_00003123	ENSMUSG00000026696	ENSMUST00000050010,ENSMUST00000132158,ENSMUST00000135241,ENSMUST00000150040,ENSMUST00000155003,ENSMUST00000194810	323429	461924	385361	350678	336316	262637	299933	270364	255227	264934
XLOC_001403	NA	chr1:162607151-162607803	TCONS_00003124	NA	NA	0.493909	0.750706	122491	107586	0.696552	0.378064	0.23562	0.40445	0.289698	0.424956
XLOC_001404	NA	chr1:162607872-162608632	TCONS_00003125	NA	NA	0.811327	109805	0.321616	109923	0.722451	0.141254	0.259139	0.146261	0.469499	0.247209
XLOC_001405	NA	chr1:162608687-162610999	TCONS_00003126	NA	NA	0.603911	0.873505	0.86227	104854	0.639331	0.284134	0.253661	0.234651	0.237882	0.342818
XLOC_001406	NA	chr1:162611186-162611624	TCONS_00003127	NA	NA	0.866713	0.247702	0.546138	146958	0.505052	0	0	0.285371	0.350907	0.175207
XLOC_001407	NA	chr1:162612263-162612933	TCONS_00003128	NA	NA	0.357756	0.490242	0.717841	0.508005	10643	0.0974303	0.269224	0.0674523	0.0807083	0.297951
XLOC_001408	Myoc	chr1:162639154-162658219	TCONS_00003129,TCONS_00003130	ENSMUSG00000026697	ENSMUST00000028020	0.175486	0.203898	0.0928037	0.0420909	0.0315478	0.155508	0.181418	0.153054	0.0868719	0.61243
XLOC_001409	Fmo3	chr1:162953799-163085670	TCONS_00003131	ENSMUSG00000026691	ENSMUST00000028010	0	0	0	0	0	0	0	0	0	0
XLOC_001410	Gm37273	chr1:162953799-163085670	TCONS_00003132	ENSMUSG00000103288	ENSMUST00000195132	0	0	0	0	0	0	0	0	0	0
XLOC_001411	Gm37049	chr1:163108992-163110975	TCONS_00003133	ENSMUSG00000103102	ENSMUST00000194356	0.217829	0.385721	0.312775	0.267423	0.387089	0.174093	0.224413	0.272914	0.116352	0.169241
XLOC_001412	Gm22434	chr1:163118226-163118348	TCONS_00003134	ENSMUSG00000089174	ENSMUST00000158549	0	0	0	0	0	0	0	0	0	0
XLOC_001413	Gm20471	chr1:163245118-163314488	TCONS_00003135	ENSMUSG00000092188	ENSMUST00000172793	0.0859867	0	0.227261	0.0743173	0	0	0.163886	0.0872777	0	0.178591
XLOC_001414	Gm24940	chr1:163384907-163403669	TCONS_00003136	ENSMUSG00000088951	ENSMUST00000158326	322128	0	0	0	0	207167	0	0	0	0
XLOC_001415	Gm29500	chr1:163607376-163610269	TCONS_00003137	ENSMUSG00000101869	ENSMUST00000185992	0	0	0	0	0	0	0	0	0	0
XLOC_001416	Rpsa-ps1	chr1:163623792-163624678	TCONS_00003138	ENSMUSG00000102117	ENSMUST00000191040	0.320861	0.387518	0.323222	0.450544	0.473228	0.254815	0.328955	0.36887	0.399885	0.396565
XLOC_001417	Gm2343	chr1:163729568-163730610	TCONS_00003139	ENSMUSG00000089700	ENSMUST00000161177	0	0	0	0	0	0	0	0	0	0
XLOC_001418	Kifap3	chr1:163779582-163917112	TCONS_00003140,TCONS_00003141,TCONS_00003142,TCONS_00003143,TCONS_00003144	ENSMUSG00000026585	ENSMUST00000027877,ENSMUST00000077642	108596	152621	131226	105334	117418	806664	114639	89636	960515	89263
XLOC_001419	Scyl3	chr1:163929099-163997243	TCONS_00003145,TCONS_00003146,TCONS_00003147,TCONS_00003148,TCONS_00003149,TCONS_00003150,TCONS_00003151,TCONS_00003152,TCONS_00003153,TCONS_00003154,TCONS_00003155	ENSMUSG00000026584	ENSMUST00000027876,ENSMUST00000161908,ENSMUST00000170359	614883	66547	538389	541073	545602	452156	519987	494258	497587	515485
XLOC_001420	Mettl18	chr1:163929099-163997243	TCONS_00003156,TCONS_00003157,TCONS_00003158,TCONS_00003159	ENSMUSG00000041396	ENSMUST00000045694,ENSMUST00000111490	309636	314772	330668	356544	318819	271434	233283	286488	26948	279008
XLOC_001421	Gm37119	chr1:164031959-164032348	TCONS_00003160	ENSMUSG00000103960	ENSMUST00000195691	0	0	0	0	0	0	0	0	0	0
XLOC_001422	Sele	chr1:164048220-164058489	TCONS_00003161,TCONS_00003162	ENSMUSG00000026582	ENSMUST00000027874	139256	119937	0.913891	109254	0.862921	0.654643	0.543284	0.652755	0.532344	0.731623
XLOC_001423	Sell	chr1:164061981-164084181	TCONS_00003163,TCONS_00003164,TCONS_00003165,TCONS_00003166,TCONS_00003167,TCONS_00003168	ENSMUSG00000026581	ENSMUST00000027871,ENSMUST00000097491,ENSMUST00000192047	42716	35616	448182	65463	347621	502645	373354	721809	17197	64395
XLOC_001424	Selp	chr1:164115263-164220277	TCONS_00003169	ENSMUSG00000026580	ENSMUST00000162746	194632	143215	105477	128904	111559	128648	0.749751	128926	0.682575	15114
XLOC_001425	F5	chr1:164115263-164220277	TCONS_00003170	ENSMUSG00000026579	ENSMUST00000086040	0.461174	0.446092	0.380383	0.30744	0.431796	0.265239	0.285413	0.281827	0.0936921	0.393747
XLOC_001426	Gm16588	chr1:164115263-164220277	TCONS_00003171	ENSMUSG00000089790	ENSMUST00000162889	0.751409	0.876224	0.964793	0.347215	168495	0	142522	0.771149	0.782316	0.716845
XLOC_001427	Slc19a2	chr1:164249045-164265385	TCONS_00003172,TCONS_00003173,TCONS_00003174,TCONS_00003175,TCONS_00003176	ENSMUSG00000040918	ENSMUST00000044021,ENSMUST00000159230,ENSMUST00000169394	700502	867837	635564	649256	634254	486025	555621	527413	384848	524855
XLOC_001428	Ccdc181	chr1:164275564-164287847	TCONS_00003177,TCONS_00003178	ENSMUSG00000026578	ENSMUST00000027867	501755	514797	703788	524834	625003	377479	365753	393574	360759	40342
XLOC_001429	Nme7	chr1:164307644-164458355	TCONS_00003179,TCONS_00003180,TCONS_00003181,TCONS_00003182,TCONS_00003183,TCONS_00003184	ENSMUSG00000026575	ENSMUST00000086028,ENSMUST00000191947,ENSMUST00000193683	143993	189683	174587	16937	172399	140571	163212	167861	126813	128436
XLOC_001430	Gm37411	chr1:164307644-164458355	TCONS_00003185	ENSMUSG00000103493	ENSMUST00000194180	0.259049	0.280817	0.2185	0.177879	0.241483	0.164909	0.213265	0.136263	0.203496	0.352014
XLOC_001431	Gm32391	chr1:164462441-164463989	TCONS_00003186	ENSMUSG00000104011	ENSMUST00000191839	0	0.111009	0	0.0644722	0	0	0.117016	0	0	0.0594177
XLOC_001432	Gm37732	chr1:164489059-164489375	TCONS_00003187	ENSMUSG00000103226	ENSMUST00000194377	0	0	0	0	0	0	0	0	0	0
XLOC_001433	Gm26685	chr1:164503308-164514882	TCONS_00003188	ENSMUSG00000097281	ENSMUST00000181831	0	0.0223461	0.02001	0.0258595	0.0214319	0	0.0465735	0.0148056	0.0187165	0.0453325
XLOC_001434	D630023O14Rik	chr1:164575454-164578553	TCONS_00003189	ENSMUSG00000102389	ENSMUST00000191913	0	0	0	0	0	0	0	0	0	0
XLOC_001435	Gm37754	chr1:164631756-164712771	TCONS_00003190,TCONS_00003191	ENSMUSG00000103383	ENSMUST00000194406	0.13969	0.101548	0	0.0561391	0.0821686	0.196124	0	0.257652	0	0
XLOC_001436	Gm37184	chr1:164631756-164712771	TCONS_00003192	ENSMUSG00000102761	ENSMUST00000194720	0	0	0	0	0	0	0	0	0	0
XLOC_001437	Dpt	chr1:164796643-164936775	TCONS_00003193	ENSMUSG00000026574	ENSMUST00000027861	811438	9386	958734	770295	840036	623336	779544	768429	914337	106316
XLOC_001438	Gm20743	chr1:164796643-164936775	TCONS_00003194,TCONS_00003195	ENSMUSG00000104117	ENSMUST00000191735,ENSMUST00000194322	0	0.0227756	0	0.0109441	0	0.179686	0	0.0803278	0.0318849	0.0742454
XLOC_001439	1700029M03Rik	chr1:164960920-164962825	TCONS_00003196,TCONS_00003197	ENSMUSG00000101189	ENSMUST00000187300,ENSMUST00000187517	0	0	0	0	0	0	0	0	0	0
XLOC_001440	Gm26042	chr1:165024344-165024456	TCONS_00003198	ENSMUSG00000080561	ENSMUST00000116911	0	0	0	0	0	0	0	0	0	0
XLOC_001441	Gpr161	chr1:165281456-165326834	TCONS_00003199,TCONS_00003200,TCONS_00003201,TCONS_00003202,TCONS_00003203	ENSMUSG00000040836	ENSMUST00000111450,ENSMUST00000178700	114554	103992	834977	100757	944322	799522	589855	750892	506046	725097
XLOC_001442	Gm38368	chr1:165328663-165460495	TCONS_00003204,TCONS_00003205	ENSMUSG00000104427	ENSMUST00000193181	0.0158381	0.0633087	0	0	0.0744465	0	0.0696354	0.0230302	0.0237716	0
XLOC_001443	Gm24637	chr1:165328663-165460495	TCONS_00003206,TCONS_00003207	ENSMUSG00000089299	ENSMUST00000158674	0	0	0	0	0	0	0	0	0	0
XLOC_001444	Mpc2	chr1:165461036-165481214	TCONS_00003208	ENSMUSG00000026568	ENSMUST00000027853	179021	147912	140106	184919	122594	23249	18647	217194	21032	196729
XLOC_001445	Gm37860	chr1:165461036-165481214	TCONS_00003209	ENSMUSG00000103763	ENSMUST00000195380	0.0427208	0.150569	0.110214	0.0944483	0.0554043	0.0627	0.252413	0	0.0452959	0.0597418
XLOC_001446	Adcy10	chr1:165485182-165576856	TCONS_00003210,TCONS_00003211,TCONS_00003212,TCONS_00003213	ENSMUSG00000026567	ENSMUST00000027852,ENSMUST00000111439,ENSMUST00000111440	0.00665539	0.00920842	0	0.00531553	0.0166207	0.0364816	0.00954621	0.023709	0.0152409	0.026851
XLOC_001447	Gm18186	chr1:165485182-165576856	TCONS_00003214	ENSMUSG00000103059	ENSMUST00000192239	0	0	0	0	0	0	0	0	0	0
XLOC_001448	Gm38210	chr1:165585182-165585991	TCONS_00003215	ENSMUSG00000104474	ENSMUST00000191944	0	0	0	0	0	0	0	0	0	0
XLOC_001449	Gm44458	chr1:165646515-165708086	TCONS_00003216	ENSMUSG00000105249	ENSMUST00000196594	0	0	0	0	0	0	0	0	0	0
XLOC_001450	Gm37073	chr1:165721555-165722777	TCONS_00003217	ENSMUSG00000103686	ENSMUST00000192469	0	0	0	0	0	0	0	0	0	0
XLOC_001451	Creg1	chr1:165763745-165775308	TCONS_00003218,TCONS_00003219,TCONS_00003220,TCONS_00003221	ENSMUSG00000040713	ENSMUST00000040298,ENSMUST00000111432	280673	293702	261271	198998	286923	27081	196155	272441	16159	280081
XLOC_001452	Cd247,Gm16565	chr1:165781074-166002678	TCONS_00003222,TCONS_00003223,TCONS_00003224,TCONS_00003225,TCONS_00003226,TCONS_00003227,TCONS_00003228,TCONS_00003229,TCONS_00003230,TCONS_00003231,TCONS_00003232,TCONS_00003233,TCONS_00003234	ENSMUSG00000005763,ENSMUSG00000089829	ENSMUST00000005907,ENSMUST00000027849,ENSMUST00000159138,ENSMUST00000161559,ENSMUST00000161971,ENSMUST00000178336,ENSMUST00000187313	115425	0.392707	0.77413	209162	0.498044	11776	112036	210912	0.782035	159813
XLOC_001453	Gm17976	chr1:165781074-166002678	TCONS_00003235	ENSMUSG00000099008	ENSMUST00000184037	0.0145292	0	0	0	0.0237176	0	0.0297979	0.0165488	0	0.013056
XLOC_001454	Gm26665	chr1:166002959-166038256	TCONS_00003236	ENSMUSG00000097196	ENSMUST00000181378	0	0	0.0586231	0	0	0	0	0	0.0492897	0
XLOC_001455	Gm37923	chr1:166092414-166092575	TCONS_00003237	ENSMUSG00000102484	ENSMUST00000191624	0	0	0	0	0	0	0	0	0	0
XLOC_001456	Gpa33	chr1:166130237-166166510	TCONS_00003238,TCONS_00003239	ENSMUSG00000000544	ENSMUST00000060833,ENSMUST00000166860	0.0174662	0	0.0192969	0.0148595	0	0	0.0404982	0	0	0.0313049
XLOC_001457	Ildr2	chr1:166254138-166316823	TCONS_00003240,TCONS_00003241,TCONS_00003242,TCONS_00003243,TCONS_00003244,TCONS_00003245,TCONS_00003246,TCONS_00003247,TCONS_00003248,TCONS_00003249,TCONS_00003250,TCONS_00003251,TCONS_00003252,TCONS_00003253,TCONS_00003254,TCONS_00003255	ENSMUSG00000040612	ENSMUST00000111416,ENSMUST00000192426,ENSMUST00000192638,ENSMUST00000192732,ENSMUST00000193860,ENSMUST00000194964,ENSMUST00000195557	0.214024	0.356879	0.224188	0.212259	0.209416	0.0552723	0.0877526	0.150851	0.157463	0.191236
XLOC_001458	Tada1	chr1:166377877-166409863	TCONS_00003256	ENSMUSG00000026563	ENSMUST00000027846	158746	16623	145183	15753	143637	965389	910728	98244	921257	827767
XLOC_001459	Gm22992	chr1:166620361-166620482	TCONS_00003257	ENSMUSG00000096172	ENSMUST00000179496	0	0	0	0	0	0	0	0	0	0
XLOC_001460	Gm4954	chr1:166762144-166770485	TCONS_00003258	ENSMUSG00000085841	ENSMUST00000135069	0	0	0	0	0	0	0	0	0	0
XLOC_001461	Fam78b	chr1:167001416-167091302	TCONS_00003259,TCONS_00003260,TCONS_00003261,TCONS_00003262,TCONS_00003263	ENSMUSG00000060568	ENSMUST00000126198,ENSMUST00000165874,ENSMUST00000190081	588313	667226	763444	614643	604918	128304	11382	148946	135238	134763
XLOC_001462	Gm17868	chr1:167141154-167141822	TCONS_00003264	ENSMUSG00000102870	ENSMUST00000192761	0	0	0	0	0	0	0	0	0	0
XLOC_001463	Gm37982	chr1:167222882-167289856	TCONS_00003265	ENSMUSG00000103139	ENSMUST00000193076	0.0906379	0.18606	0	0.070346	0.201775	0	0	0	0	0
XLOC_001464	Gm2453	chr1:167222882-167289856	TCONS_00003266,TCONS_00003267,TCONS_00003268	ENSMUSG00000102909	ENSMUST00000193383,ENSMUST00000195508	0.328851	0.409458	0.250319	0.372365	0.393042	0.295239	0.360557	0.185029	0.798161	0.400316
XLOC_001465	Mir6347	chr1:167290124-167290225	TCONS_00003269	ENSMUSG00000098379	ENSMUST00000184939	0	0	0	0	0	0	0	0	0	0
XLOC_001466	Tmco1	chr1:167308377-167330785	TCONS_00003270,TCONS_00003271,TCONS_00003272	ENSMUSG00000052428	ENSMUST00000195015	478869	558408	514315	509934	510553	370943	458864	358503	388192	367321
XLOC_001467	Gm24182	chr1:167349024-167349131	TCONS_00003273	ENSMUSG00000095752	ENSMUST00000179419	0	0	0	0	0	0	0	0	0	0
XLOC_001468	Aldh9a1	chr1:167349990-167368532	TCONS_00003274,TCONS_00003275,TCONS_00003276,TCONS_00003277	ENSMUSG00000026687	ENSMUST00000028004	24974	256972	268476	254966	261594	167304	165216	175587	161088	167328
XLOC_001469	Rxrg	chr1:167598383-167639623	TCONS_00003278,TCONS_00003279,TCONS_00003280,TCONS_00003281	ENSMUSG00000015843	ENSMUST00000015987,ENSMUST00000111380,ENSMUST00000111384,ENSMUST00000111386	0.251276	0.343105	0.362848	0.129254	0.138115	0.834557	0.205216	0.343441	0.375031	0.73705
XLOC_001470	Lmx1a	chr1:167689236-167848741	TCONS_00003282,TCONS_00003283	ENSMUSG00000026686	ENSMUST00000028003,ENSMUST00000111377	0.189438	0.1842	0.19553	0.155669	0.188269	0.0144112	0.0134883	0.0193759	0	0.0280527
XLOC_001471	Gm20711	chr1:168004138-168432330	TCONS_00003284	ENSMUSG00000093538	ENSMUST00000177351	0.169467	0.148902	0.144173	0.147305	0.0841787	0.166032	0.304598	0.214658	0.0701095	0.131185
XLOC_001472	Mir6348	chr1:168490642-168490762	TCONS_00003285	ENSMUSG00000098407	ENSMUST00000183804	0	0	0	0	0	0	0	0	0	0
XLOC_001473	Rgs5	chr1:169655500-169695813	TCONS_00003286,TCONS_00003287	ENSMUSG00000026678	ENSMUST00000027997,ENSMUST00000152809	544641	664968	546572	458625	494805	479589	698133	667659	68678	808242
XLOC_001474	Gm37586	chr1:169853547-169853751	TCONS_00003288	ENSMUSG00000103110	ENSMUST00000193654	0	0	0	0	0	0	0	0	0	0
XLOC_001475	Ccdc190	chr1:169928647-169934653	TCONS_00003289,TCONS_00003290,TCONS_00003291	ENSMUSG00000070532	ENSMUST00000094348,ENSMUST00000175731	0.0193479	0	0	0.0336736	0	0	0	0	0	0.0142252
XLOC_001476	3110045C21Rik	chr1:169969408-170111154	TCONS_00003292	ENSMUSG00000097503	ENSMUST00000180638	12396	159062	124402	106523	0.735855	0.342613	0.491159	0.301982	0.315222	0.320889
XLOC_001477	Gm37748	chr1:170175179-170177772	TCONS_00003293	ENSMUSG00000104266	ENSMUST00000194379	0.0383314	0.113024	0.13867	0	0	0.10921	0.0603446	0.0357064	0	0
XLOC_001478	4930500M09Rik	chr1:170193419-170216422	TCONS_00003294	ENSMUSG00000044306	ENSMUST00000194988	0.454758	0.249242	0.322295	0.219924	0.203526	0.246163	0.203967	0.191239	0.313934	0.251725
XLOC_001479	Sh2d1b1,Sh2d1b2	chr1:170232748-170287136	TCONS_00003295,TCONS_00003296,TCONS_00003297,TCONS_00003298,TCONS_00003299,TCONS_00003300	ENSMUSG00000073494,ENSMUSG00000102418	ENSMUST00000162752,ENSMUST00000179976	0.485537	0.712356	0.645091	0.793864	0.410885	0.993759	145062	179912	0.582863	110051
XLOC_001480	1700015E13Rik	chr1:170298198-170589861	TCONS_00003301	ENSMUSG00000042800	ENSMUST00000056991	0	0	0	0.0469456	0	0.0749618	0	0	0	0
XLOC_001481	Gm7299	chr1:170630920-170631501	TCONS_00003302	ENSMUSG00000102193	ENSMUST00000194441	0.567433	0.216418	0.28846	0.129091	0.291299	0	0.114647	0.145991	0.45716	0.0539269
XLOC_001482	Olfml2b	chr1:170644531-170682789	TCONS_00003303	ENSMUSG00000038463	ENSMUST00000046792	403833	361019	345534	263718	36189	828065	140683	100589	180177	102793
XLOC_001483	NA	chr1:170700973-170701392	TCONS_00003304	NA	NA	0	0	0	0	0	0	0	0	0	0.107716
XLOC_001484	Gm9929	chr1:170704673-170885881	TCONS_00003305,TCONS_00003306	ENSMUSG00000053925	ENSMUST00000171747	0.710136	108555	0.756346	0.922248	0.708904	0.980619	107822	128962	119363	116742
XLOC_001485	Gm26620	chr1:170704673-170885881	TCONS_00003307	ENSMUSG00000096968	ENSMUST00000180542	201586	252621	206586	225557	0.680345	259561	176731	183367	150002	146572
XLOC_001486	Gm37030	chr1:170935770-170936065	TCONS_00003308	ENSMUSG00000104386	ENSMUST00000194254	0	0	0	0	0	0	0	0	0	0
XLOC_001487	Gm38204	chr1:170958616-170977746	TCONS_00003309	ENSMUSG00000103676	ENSMUST00000194835	0.156307	0	0.190574	0.37945	0	0.104615	0.645635	0.0708091	0.0923268	0.346362
XLOC_001488	Gm10522	chr1:170979781-170986466	TCONS_00003310,TCONS_00003311	ENSMUSG00000104340	ENSMUST00000194503	0.139697	0.159708	0.207915	0.259346	0.215911	0.0475763	0.718665	0.0627702	0	0.045354
XLOC_001489	NA	chr1:171003717-171004053	TCONS_00003312	NA	NA	0.445699	0.396996	0	0.918358	0	0	0	0.215272	0	0
XLOC_001490	Fcgr4	chr1:171017744-171029769	TCONS_00003313,TCONS_00003314	ENSMUSG00000059089	ENSMUST00000078825	285928	228705	286887	438918	198044	769815	543009	119336	304505	859068
XLOC_001491	Gm26110	chr1:171017744-171029769	TCONS_00003315	ENSMUSG00000065905	ENSMUST00000083971	250111	0	0	0	0	0	0	0	0	364227
XLOC_001492	Cfap126	chr1:171113917-171126967	TCONS_00003316,TCONS_00003317,TCONS_00003318	ENSMUSG00000026649	ENSMUST00000027959,ENSMUST00000129651	0.632975	0.553089	100882	0.778173	0.728639	128469	0.716542	122579	0.680134	0.701636
XLOC_001493	Mpz	chr1:171150710-171161130	TCONS_00003319,TCONS_00003320	ENSMUSG00000056569	ENSMUST00000070758,ENSMUST00000111334	356861	0.655371	0.509364	0.769406	0.846978	0.651905	0.494852	0.720432	0.553761	117494
XLOC_001494	Nr1i3	chr1:171213969-171222514	TCONS_00003321,TCONS_00003322,TCONS_00003323,TCONS_00003324,TCONS_00003325,TCONS_00003326,TCONS_00003327,TCONS_00003328	ENSMUSG00000005677	ENSMUST00000005820,ENSMUST00000075469,ENSMUST00000111328,ENSMUST00000155126	0.0519175	0.0367117	0	0.0178155	0.054022	0.0149828	0.0382485	0	0.0123866	0.00700914
XLOC_001495	Apoa2	chr1:171223320-171226379	TCONS_00003329,TCONS_00003330,TCONS_00003331,TCONS_00003332,TCONS_00003333	ENSMUSG00000005681	ENSMUST00000005824,ENSMUST00000111319,ENSMUST00000111320,ENSMUST00000111321	111996	199971	196634	117614	0.526468	159948	159302	125255	255248	0.524531
XLOC_001496	Adamts4	chr1:171234852-171262272	TCONS_00003334,TCONS_00003335,TCONS_00003336,TCONS_00003337	ENSMUSG00000006403	ENSMUST00000111314,ENSMUST00000111315	89102	883704	955177	987048	106259	693685	108792	828792	102335	884926
XLOC_001497	B4galt3	chr1:171270327-171281212	TCONS_00003338,TCONS_00003339,TCONS_00003340,TCONS_00003341,TCONS_00003342	ENSMUSG00000052423	ENSMUST00000064272,ENSMUST00000111313,ENSMUST00000126699	148311	172467	159897	157307	141537	159143	149052	16377	151926	139708
XLOC_001498	Gm25151	chr1:171308046-171308137	TCONS_00003343	ENSMUSG00000087747	ENSMUST00000157122	0	0	0	0	0	0	0	0	0	0
XLOC_001499	Dedd	chr1:171329144-171345647	TCONS_00003344,TCONS_00003345,TCONS_00003346,TCONS_00003347,TCONS_00003348,TCONS_00003349	ENSMUSG00000013973	ENSMUST00000064950,ENSMUST00000097467,ENSMUST00000111299,ENSMUST00000111300	571989	518971	535763	594442	520903	468818	48809	365754	412187	405443
XLOC_001500	Pfdn2	chr1:171345669-171360798	TCONS_00003350,TCONS_00003351	ENSMUSG00000006412	ENSMUST00000135941	239387	268573	250156	231883	25.41	263977	257265	261422	236936	229203
XLOC_001501	Gm37154	chr1:171345669-171360798	TCONS_00003352	ENSMUSG00000102929	ENSMUST00000192266	0.418159	0.672171	0.538614	0.620333	0.54907	0.114295	0.419213	0.709123	0.340144	0.533589
XLOC_001502	Gm37097	chr1:171362861-171363197	TCONS_00003353	ENSMUSG00000103727	ENSMUST00000193676	0	0	0	0	0	0	0	0.250002	0	0
XLOC_001503	Nectin4	chr1:171370098-171388598	TCONS_00003354,TCONS_00003355,TCONS_00003356	ENSMUSG00000006411	ENSMUST00000006578,ENSMUST00000094325,ENSMUST00000111286	0.998576	102944	0.810244	110434	0.601895	0.852699	0.757598	143911	0.922285	107257
XLOC_001504	Arhgap30	chr1:171388952-171410272	TCONS_00003357,TCONS_00003358,TCONS_00003359	ENSMUSG00000048865	ENSMUST00000056449	57641	535227	553322	735723	472404	874378	631395	119911	566269	104496
XLOC_001505	Tstd1,Usf1	chr1:171411312-171420352	TCONS_00003360,TCONS_00003361,TCONS_00003362,TCONS_00003363,TCONS_00003364,TCONS_00003365	ENSMUSG00000026641,ENSMUSG00000103711	ENSMUST00000160486,ENSMUST00000161241,ENSMUST00000167546,ENSMUST00000171362	208291	163451	212167	203763	203103	189891	150643	214071	181412	175487
XLOC_001506	F11r	chr1:171437534-171464603	TCONS_00003366,TCONS_00003367,TCONS_00003368,TCONS_00003369	ENSMUSG00000038235	ENSMUST00000043839	190632	217947	224982	181403	226914	147057	160832	162059	161657	133879
XLOC_001507	Alyref2	chr1:171500567-171504750	TCONS_00003370	ENSMUSG00000060244	ENSMUST00000081527	323959	274961	323707	363527	329028	251104	179577	24646	267801	241134
XLOC_001508	Gm9765	chr1:171515232-171516922	TCONS_00003371	ENSMUSG00000038218	ENSMUST00000043170	0	0	0	0	0	0	0	0	0	0
XLOC_001509	Gm37450	chr1:171518121-171542658	TCONS_00003372	ENSMUSG00000103980	ENSMUST00000195218	0	0	0	0	0	0	0	0	0	0
XLOC_001510	Cd244	chr1:171559192-171585618	TCONS_00003373,TCONS_00003374,TCONS_00003375,TCONS_00003376	ENSMUSG00000004709	ENSMUST00000004829	203646	189809	209577	21437	149358	210257	181621	360223	122891	260939
XLOC_001511	NA	chr1:171588070-171588619	TCONS_00003377	NA	NA	0.341264	0.225926	0.529872	0.593553	0.539063	0.701673	0.23673	0.607644	0.269595	0.63942
XLOC_001512	Gm37787	chr1:171630815-171653035	TCONS_00003378	ENSMUSG00000103219	ENSMUST00000192524	0.669908	0.678914	130449	0.810136	0.647004	115314	182644	250175	0.74753	258009
XLOC_001513	Cd48	chr1:171682008-171705258	TCONS_00003379,TCONS_00003380,TCONS_00003381,TCONS_00003383,TCONS_00003384	ENSMUSG00000015355	ENSMUST00000015499,ENSMUST00000068584	153466	142804	127922	170703	985486	169388	220127	216613	127116	192109
XLOC_001514	Gm37010	chr1:171682008-171705258	TCONS_00003382	ENSMUSG00000103883	ENSMUST00000194539	0.501003	0.92056	0.72337	0.786174	0.607921	0.392237	0.769575	0.627892	0.517744	0.702272
XLOC_001515	Tma7-ps	chr1:171711087-171711282	TCONS_00003385	ENSMUSG00000059058	ENSMUST00000118448	126544	0	0	0	0	0	0	0	0	0
XLOC_001516	NA	chr1:171713643-171714043	TCONS_00003386	NA	NA	0	0	0	0	0	0.221949	0	0	0	0
XLOC_001517	Gm19030	chr1:171729914-171730466	TCONS_00003387	ENSMUSG00000104440	ENSMUST00000194947	0	0	0	0	0	0	0	0	0.106384	0.0792303
XLOC_001518	Slamf1	chr1:171767126-171801184	TCONS_00003388	ENSMUSG00000015316	ENSMUST00000015460	0.102232	0.124407	0.0608926	0.203591	0.080188	0.131507	0.129102	0.135572	0.0697752	0.146773
XLOC_001519	Cd84	chr1:171839696-171890718	TCONS_00003389,TCONS_00003390,TCONS_00003391,TCONS_00003392,TCONS_00003393,TCONS_00003394,TCONS_00003395,TCONS_00003396,TCONS_00003397	ENSMUSG00000038147	ENSMUST00000042302,ENSMUST00000135386,ENSMUST00000136479,ENSMUST00000155802	867401	111751	112418	110396	883537	174464	197339	157321	117584	168817
XLOC_001520	Gm10521	chr1:171895663-171898237	TCONS_00003398	ENSMUSG00000073492	ENSMUST00000097466	0.445258	0.501362	0.451392	0.469322	0.483222	0.633778	0.660089	0.699073	0.30485	0.681871
XLOC_001521	Slamf6	chr1:171909956-171953170	TCONS_00003399,TCONS_00003400,TCONS_00003401,TCONS_00003402,TCONS_00003403	ENSMUSG00000015314	ENSMUST00000171330,ENSMUST00000194561,ENSMUST00000195656	0.834038	0.893329	130468	190883	0.636325	145474	152411	204121	0.708181	206783
XLOC_001522	Copa	chr1:172066012-172122380	TCONS_00003404,TCONS_00003405,TCONS_00003407,TCONS_00003408,TCONS_00003409	ENSMUSG00000026553	ENSMUST00000027833,ENSMUST00000135192	794221	737148	78056	72938	844457	654174	883985	697559	858517	684481
XLOC_001523	Gm38164	chr1:172066012-172122380	TCONS_00003406	ENSMUSG00000102779	ENSMUST00000192810	0	0	0	0	0	0	0	0	0	0
XLOC_001524	Pex19	chr1:172126754-172136493	TCONS_00003410,TCONS_00003411,TCONS_00003412,TCONS_00003413	ENSMUSG00000003464	ENSMUST00000075895,ENSMUST00000111252	309312	275189	294716	299093	286852	23004	265229	250096	274914	244581
XLOC_001525	Dcaf8	chr1:172148038-172196540	TCONS_00003414,TCONS_00003415,TCONS_00003416,TCONS_00003417,TCONS_00003418,TCONS_00003419,TCONS_00003420	ENSMUSG00000026554	ENSMUST00000074144,ENSMUST00000191689,ENSMUST00000192704	260588	259375	278093	278348	285226	228339	263457	242122	280896	244307
XLOC_001526	Gm17224	chr1:172209893-172219868	TCONS_00003421	ENSMUSG00000092085	ENSMUST00000171429	266299	284298	176739	0.733064	0.865872	686127	141466	411212	179352	447232
XLOC_001527	Gm37950	chr1:172223512-172258414	TCONS_00003422	ENSMUSG00000103617	ENSMUST00000191616	0	0	0	0	0	0	0	0	0	0
XLOC_001528	Igsf8	chr1:172261640-172319841	TCONS_00003423,TCONS_00003424,TCONS_00003425	ENSMUSG00000038034	ENSMUST00000039506,ENSMUST00000085912,ENSMUST00000139528	424629	27128	397335	395582	376561	239557	210697	238579	26328	220777
XLOC_001529	Gm36937	chr1:172320500-172329318	TCONS_00003426	ENSMUSG00000102413	ENSMUST00000192957	0	0	0	0	0	0	0	0	0	0
XLOC_001530	Kcnj10	chr1:172341209-172374085	TCONS_00003427	ENSMUSG00000044708	ENSMUST00000056136	0.0189295	0.0860865	0.108603	0.083563	0.120218	0.164415	0.275675	0.290908	0.140153	0.190348
XLOC_001531	Pigm	chr1:172376545-172384099	TCONS_00003428	ENSMUSG00000050229	ENSMUST00000052455	606061	100826	740139	705709	655412	609041	697399	589394	549124	617459
XLOC_001532	Gm7804,Slamf9	chr1:172458568-172478575	TCONS_00003429,TCONS_00003430,TCONS_00003431,TCONS_00003432	ENSMUSG00000026548,ENSMUSG00000103357	ENSMUST00000027830,ENSMUST00000192784,ENSMUST00000194187	402915	289597	36882	44459	231025	113484	850167	186715	947318	127241
XLOC_001533	Igsf9	chr1:172482214-172498878	TCONS_00003433,TCONS_00003434,TCONS_00003435,TCONS_00003436	ENSMUSG00000037995	ENSMUST00000052629,ENSMUST00000111235	0.883395	0.828688	0.757012	0.561889	0.64406	191573	130326	204704	209691	186777
XLOC_001534	Tagln2	chr1:172500046-172507386	TCONS_00003437,TCONS_00003438,TCONS_00003439,TCONS_00003440,TCONS_00003441	ENSMUSG00000026547	ENSMUST00000111228,ENSMUST00000111230	666368	615609	604495	601274	612841	347294	326748	381981	345.03	349325
XLOC_001535	Gm37125	chr1:172513248-172514807	TCONS_00003442	ENSMUSG00000104351	ENSMUST00000195877	0.323617	0.295557	0.190726	0.179323	0.506152	0.164413	0.0606968	0.0617784	0.279977	0.25968
XLOC_001536	Cfap45	chr1:172521043-172563717	TCONS_00003443,TCONS_00003444,TCONS_00003445	ENSMUSG00000026546	ENSMUST00000085894	135173	124443	246747	15295	26365	0.381317	0.411356	0.878936	0.606479	0.576773
XLOC_001537	Vsig8	chr1:172521043-172563717	TCONS_00003446,TCONS_00003447	ENSMUSG00000049598	ENSMUST00000061835,ENSMUST00000177086	0	0.0321679	0.0822653	0.151344	0.0385712	0	0.0615704	0.0556049	0.0394654	0.0771132
XLOC_001538	NA	chr1:172590637-172590948	TCONS_00003448	NA	NA	0	0	0	0.279668	0	0.421281	0	0.561586	0	0.395038
XLOC_001539	Crp	chr1:172698054-172699962	TCONS_00003449	ENSMUSG00000037942	ENSMUST00000038495	0.0483958	0.192042	0.059204	0.019516	0.0326917	0	0.0826899	0.0675125	0.058307	0.067975
XLOC_001540	Gm38051	chr1:172781444-172781877	TCONS_00003450	ENSMUSG00000102430	ENSMUST00000193740	0	0	0	0	0	0	0	0	0	0
XLOC_001541	9430083B18Rik	chr1:172873550-172874413	TCONS_00003451	ENSMUSG00000102701	ENSMUST00000191908	0.475066	0.291103	0.205695	0.205326	0.281207	0.306298	0.108802	0.155241	0.183554	0.114666
XLOC_001542	Olfr16	chr1:172950408-172958357	TCONS_00003452,TCONS_00003453	ENSMUSG00000037924	ENSMUST00000038432,ENSMUST00000215254	0	0	0	0	0	0	0	0	0	0
XLOC_001543	Gm42475	chr1:173076975-173077270	TCONS_00003454	ENSMUSG00000107139	ENSMUST00000201212	0	0	0	0	0	0	0	0	0	0
XLOC_001544	Olfr1407-ps1	chr1:173149170-173150371	TCONS_00003455	ENSMUSG00000066680	ENSMUST00000085885	0	0	0	0	0	0	0	0	0	0
XLOC_001545	Olfr218	chr1:173197807-173206336	TCONS_00003456,TCONS_00003457,TCONS_00003458	ENSMUSG00000046643	ENSMUST00000057548,ENSMUST00000215844,ENSMUST00000216603	0	0	0	0	0	0	0	0	0	0
XLOC_001546	Olfr1404	chr1:173212391-173218583	TCONS_00003459,TCONS_00003460,TCONS_00003461	ENSMUSG00000049456	ENSMUST00000056592,ENSMUST00000216556,ENSMUST00000217374	0	0	0	0	0	0	0	0	0	0
XLOC_001547	Olfr418	chr1:173266000-173273994	TCONS_00003462,TCONS_00003463	ENSMUSG00000049605	ENSMUST00000059754,ENSMUST00000213420	0	0	0	0	0	0	0	0	0	0
XLOC_001548	Aim2	chr1:173331858-173466137	TCONS_00003464,TCONS_00003465,TCONS_00003466,TCONS_00003467,TCONS_00003468,TCONS_00003469,TCONS_00003470,TCONS_00003471	ENSMUSG00000037860	ENSMUST00000147604,ENSMUST00000166137	460792	508761	600287	53267	505749	418325	499708	42905	330826	538267
XLOC_001549	Gm44481	chr1:173467739-173599282	TCONS_00003472,TCONS_00003473	ENSMUSG00000104989	ENSMUST00000197288	0	0	0	0	0	0	0	0	0	0
XLOC_001550	Ifi209	chr1:173630916-173647928	TCONS_00003474,TCONS_00003475,TCONS_00003476	ENSMUSG00000043263	ENSMUST00000056071	305351	475331	537856	53838	385164	566469	738238	128747	512014	107358
XLOC_001551	Ifi208	chr1:173673679-173698440	TCONS_00003477,TCONS_00003478,TCONS_00003479,TCONS_00003480,TCONS_00003481,TCONS_00003482	ENSMUSG00000066677	ENSMUST00000085876,ENSMUST00000169857	489884	629073	701764	677672	532312	379731	430777	591078	291967	432259
XLOC_001552	Gm18752	chr1:173701384-173706407	TCONS_00003483,TCONS_00003484	ENSMUSG00000103105	ENSMUST00000192876,ENSMUST00000193627	0	0.102793	0	0.117343	0	0.211631	0.227633	0	0	0.123457
XLOC_001553	Olfr431-ps1,Olfr432	chr1:174002595-174054752	TCONS_00003485,TCONS_00003489,TCONS_00003490,TCONS_00003491,TCONS_00003492	ENSMUSG00000047048,ENSMUSG00000102603	ENSMUST00000062665,ENSMUST00000192435,ENSMUST00000213211,ENSMUST00000213381	0.109249	0.0505908	0.0304969	0.0239751	0.0317557	0.0108467	0.0976772	0.0601604	0.0881513	0.0513323
XLOC_001554	Olfr433	chr1:174002595-174054752	TCONS_00003486,TCONS_00003487,TCONS_00003488	ENSMUSG00000045381	ENSMUST00000052975,ENSMUST00000214690	0.036922	0.0995468	0.0192176	0.0497666	0.0403303	0.0341405	0.0639557	0.128269	0.056948	0.0436305
XLOC_001555	Olfr430	chr1:174066604-174072273	TCONS_00003493,TCONS_00003494,TCONS_00003495	ENSMUSG00000050134	ENSMUST00000055873,ENSMUST00000213425,ENSMUST00000214390	0	0	0	0	0	0	0	0	0	0
XLOC_001556	Olfr429	chr1:174084330-174091343	TCONS_00003496,TCONS_00003497,TCONS_00003498	ENSMUSG00000049528	ENSMUST00000060693,ENSMUST00000193320,ENSMUST00000216346	0	0	0	0	0	0	0	0	0	0
XLOC_001557	Olfr428-ps1	chr1:174094966-174095432	TCONS_00003499	ENSMUSG00000106975	ENSMUST00000201135	0	0	0	0	0	0	0	0	0	0
XLOC_001558	Olfr427	chr1:174096890-174103224	TCONS_00003500,TCONS_00003501	ENSMUSG00000059371	ENSMUST00000080831,ENSMUST00000213832	0	0	0	0	0	0	0	0	0	0
XLOC_001559	Gm37417	chr1:174110899-174111353	TCONS_00003502	ENSMUSG00000103863	ENSMUST00000195257	0	0	0	0	0	0	0	0	0	0
XLOC_001560	Olfr424	chr1:174131516-174138257	TCONS_00003503,TCONS_00003504	ENSMUSG00000051528	ENSMUST00000053941,ENSMUST00000214751	0	0	0	0	0	0	0	0	0	0
XLOC_001561	Olfr258-ps1	chr1:174140407-174143254	TCONS_00003505	ENSMUSG00000102371	ENSMUST00000192471	0	0	0	0	0	0	0	0	0	0
XLOC_001562	Olfr421-ps1	chr1:174151480-174152530	TCONS_00003506	ENSMUSG00000091950	ENSMUST00000179386	0	0	0	0	0	0	0	0	0	0
XLOC_001563	Olfr420	chr1:174155632-174162195	TCONS_00003507,TCONS_00003508	ENSMUSG00000055033	ENSMUST00000068403,ENSMUST00000213748	0.12262	0.173278	0.0882599	0.127902	0.212911	0.108875	0.189316	0.0960758	0.0554393	0.0878814
XLOC_001564	Gm43440	chr1:174167701-174169724	TCONS_00003509	ENSMUSG00000107114	ENSMUST00000201957	0	0	0	0	0	0	0	0	0	0
XLOC_001565	Spta1	chr1:174172775-174248450	TCONS_00003510	ENSMUSG00000026532	ENSMUST00000027817	0.00353306	0.00454987	0.00462245	0	0.0101187	0.014827	0	0.00680087	0.00421523	0.0159218
XLOC_001566	Mptx1	chr1:174330517-174332873	TCONS_00003511	ENSMUSG00000026531	ENSMUST00000027816	0	0	0	0	0	0	0	0	0	0
XLOC_001567	Olfr417	chr1:174368918-174369848	TCONS_00003512	ENSMUSG00000066672	ENSMUST00000085862	0	0	0	0	0	0	0	0	0	0.0290185
XLOC_001568	Olfr416-ps1	chr1:174374546-174375683	TCONS_00003513	ENSMUSG00000102920	ENSMUST00000192734	0.0579539	0	0	0	0	0	0	0	0.069099	0
XLOC_001569	Olfr248	chr1:174391045-174392055	TCONS_00003514	ENSMUSG00000059503	ENSMUST00000075329	0	0	0	0	0	0	0	0	0	0
XLOC_001570	Olfr414	chr1:174424063-174434747	TCONS_00003515,TCONS_00003516	ENSMUSG00000051509	ENSMUST00000053178,ENSMUST00000192358	0.0140977	0.0502398	0.0503872	0.0297251	0.0532203	0.0210684	0.0413144	0.0150774	0.0176409	0.0347479
XLOC_001571	Olfr220	chr1:174442081-174451277	TCONS_00003517,TCONS_00003518	ENSMUSG00000066671	ENSMUST00000085861,ENSMUST00000194229	0	0	0	0	0	0	0	0	0	0
XLOC_001572	Fmn2	chr1:174501824-174822729	TCONS_00003519	ENSMUSG00000028354	ENSMUST00000030039	0.0164439	0.00724501	0.0203473	0.0142307	0.0145851	0	0.0360536	0.0102967	0.00663526	0.0226232
XLOC_001573	Gm36307	chr1:175574308-175578425	TCONS_00003520	ENSMUSG00000103079	ENSMUST00000195831	0	0	0	0	0	0	0	0	0	0
XLOC_001574	Kmo	chr1:175631995-175662189	TCONS_00003521,TCONS_00003522,TCONS_00003523	ENSMUSG00000039783	ENSMUST00000040250,ENSMUST00000097458	114185	183226	0.819785	160906	0.676981	119259	118811	119945	0.665563	138788
XLOC_001575	Wdr64	chr1:175698592-175815734	TCONS_00003524,TCONS_00003525,TCONS_00003526,TCONS_00003527	ENSMUSG00000026523	ENSMUST00000094288,ENSMUST00000171939,ENSMUST00000194087	0	0	0	0	0	0	0	0	0	0
XLOC_001576	Gm25560	chr1:175698592-175815734	TCONS_00003528	ENSMUSG00000077794	ENSMUST00000104606	0	0	0	0	0	0	0	0	0	0
XLOC_001577	Exo1	chr1:175880580-175913489	TCONS_00003529,TCONS_00003530,TCONS_00003531,TCONS_00003532,TCONS_00003533,TCONS_00003534,TCONS_00003535,TCONS_00003536,TCONS_00003537	ENSMUSG00000039748	ENSMUST00000039725	343039	379841	325662	321884	309933	352408	312471	399267	291234	375048
XLOC_001578	Gm23805	chr1:175880580-175913489	TCONS_00003538	ENSMUSG00000094820	ENSMUST00000180129	0	0	0	0	0	0	0	0	0	0
XLOC_001579	Gm38100	chr1:175920328-175922225	TCONS_00003539,TCONS_00003540	ENSMUSG00000104158	ENSMUST00000194391,ENSMUST00000201297	0	0	0	0	0.0268786	0	0	0	0.0737046	0
XLOC_001580	Gm37916	chr1:175962305-176275298	TCONS_00003541	ENSMUSG00000103277	ENSMUST00000192153	0.119471	0.200953	0.124504	0.0927096	0.105353	0.0871325	0.283871	0.139985	0.103106	0.103472
XLOC_001581	Gm38101	chr1:176276212-176279769	TCONS_00003542	ENSMUSG00000104157	ENSMUST00000193484	0.0195243	0.0172879	0	0	0.0130691	0	0	0	0	0
XLOC_001582	Gm26104	chr1:176700616-176700724	TCONS_00003543	ENSMUSG00000087875	ENSMUST00000157250	0	0	0	0	0	0	0	0	0	0
XLOC_001583	Gm36992	chr1:176733652-176814271	TCONS_00003544	ENSMUSG00000103435	ENSMUST00000195463	0.968185	0	0.216167	0.253924	0.923028	0.223887	0.229146	0.503408	0.188255	0.123829
XLOC_001584	Gm25288	chr1:176733652-176814271	TCONS_00003545	ENSMUSG00000084749	ENSMUST00000122800	0	0	0	0	0	0	0	0	0	0
XLOC_001585	Sdccag8	chr1:176814659-177258362	TCONS_00003546,TCONS_00003547,TCONS_00003548,TCONS_00003549	ENSMUSG00000026504	ENSMUST00000027785,ENSMUST00000056773	466448	412082	518488	46052	549782	371768	426253	49928	43599	460618
XLOC_001586	Gm38158	chr1:176814659-177258362	TCONS_00003550	ENSMUSG00000103367	ENSMUST00000194617	539897	439228	479748	598591	307382	815395	879745	100238	163812	816674
XLOC_001587	Gm25993	chr1:176814659-177258362	TCONS_00003551	ENSMUSG00000093132	ENSMUST00000175391	0	0	0	0	0	0	0	0	0	0
XLOC_001588	Gm37246	chr1:176814659-177258362	TCONS_00003552	ENSMUSG00000102475	ENSMUST00000192665	0	0.0566874	0	0	0	0	0	0	0	0
XLOC_001589	Gm37490	chr1:176814659-177258362	TCONS_00003553	ENSMUSG00000102211	ENSMUST00000195566	0	0.0828664	0.147303	0.0813887	0.149231	0.077293	0.0929318	0	0	0.040305
XLOC_001590	Gm37519	chr1:176814659-177258362	TCONS_00003554	ENSMUSG00000103251	ENSMUST00000191687	0.0165111	0.0473546	0.0197077	0.0678756	0.106222	0.113345	0.151372	0.0294977	0.0965717	0.0216384
XLOC_001591	Gm38328	chr1:177269351-177269668	TCONS_00003555	ENSMUSG00000103633	ENSMUST00000195582	0	0	0	0	0	0	0	0.260447	0	0
XLOC_001592	Zbtb18	chr1:177428337-177450764	TCONS_00003556,TCONS_00003557,TCONS_00003558,TCONS_00003559,TCONS_00003560,TCONS_00003561,TCONS_00003562,TCONS_00003563,TCONS_00003564,TCONS_00003565	ENSMUSG00000063659	ENSMUST00000077225,ENSMUST00000094276,ENSMUST00000193480,ENSMUST00000195612	190983	266915	204122	210801	206334	1987-10-01	102638	120062	832683	113843
XLOC_001593	Gm29856	chr1:177458965-177461203	TCONS_00003566	ENSMUSG00000102432	ENSMUST00000191905	0.0307912	0	0	0.0271322	0	0	0	0	0	0
XLOC_001594	Gm37306	chr1:177467377-177476267	TCONS_00003567	ENSMUSG00000103043	ENSMUST00000193447	0	0	0	0	0	0	0	0	0	0
XLOC_001595	1700016C15Rik	chr1:177729813-177796511	TCONS_00003568	ENSMUSG00000015962	ENSMUST00000016106	0.0560443	0	0	0.0460636	0	0	0	0.0528963	0	0.0387419
XLOC_001596	Gm16585	chr1:177729813-177796511	TCONS_00003569	ENSMUSG00000089657	ENSMUST00000161442	0.259143	0.378647	0.102248	0.194893	0.206988	0	0.195736	0.312988	0.184402	0.165279
XLOC_001597	Gm7068	chr1:177808549-177962233	TCONS_00003570	ENSMUSG00000102483	ENSMUST00000194528	0	0	0	0	0	0	0	0	0	0
XLOC_001598	NA	chr1:177983930-177985078	TCONS_00003571	NA	NA	0.379412	0.282559	0.353463	0.319785	0.45788	0.303789	0.360576	0.165979	0.33852	0.263704
XLOC_001599	Gm16432	chr1:177989661-178048291	TCONS_00003572	ENSMUSG00000091476	ENSMUST00000094273	0	0	0.0315928	0	0	0	0	0	0	0
XLOC_001600	Gm8010	chr1:178143300-178144272	TCONS_00003573	ENSMUSG00000102493	ENSMUST00000194128	0	0	0	0	0	0.0583612	0	0	0.0492766	0
XLOC_001601	Desi2	chr1:178187416-178257301	TCONS_00003574,TCONS_00003575,TCONS_00003576,TCONS_00003577	ENSMUSG00000026502	ENSMUST00000027783,ENSMUST00000069568,ENSMUST00000161075	185836	234324	206333	179539	233758	136592	182706	138473	146482	139571
XLOC_001602	Gm8023	chr1:178266203-178267106	TCONS_00003578	ENSMUSG00000103958	ENSMUST00000195298	0	0	0.0482161	0	0	0	0	0	0	0
XLOC_001603	Gm37486	chr1:178299395-178299800	TCONS_00003579	ENSMUSG00000104126	ENSMUST00000195663	0.449248	0.412006	139578	0.196749	0.234581	0	0.19968	0.176589	0.538029	0.24937
XLOC_001604	Cox20	chr1:178318886-178369421	TCONS_00003580,TCONS_00003581	ENSMUSG00000026500	ENSMUST00000027781	235753	367681	366587	335321	349382	247685	355406	289271	313252	33.88
XLOC_001605	Gm38300	chr1:178318886-178369421	TCONS_00003582	ENSMUSG00000104279	ENSMUST00000194245	0.18432	0.490799	0.37059	0.382726	0.507765	0.229374	0.352451	0.32559	0.399774	0.361493
XLOC_001606	Gm24919	chr1:178390818-178390924	TCONS_00003583	ENSMUSG00000064954	ENSMUST00000083020	0	0	0	0	0	0	0	0	0	0
XLOC_001607	Efcab2	chr1:178406102-178504333	TCONS_00003584,TCONS_00003585	ENSMUSG00000026495	ENSMUST00000027775	231935	165585	203335	256264	133698	220739	123003	296083	218328	249852
XLOC_001608	Kif26b	chr1:178529124-178939200	TCONS_00003586,TCONS_00003589,TCONS_00003590	ENSMUSG00000026494	ENSMUST00000160789,ENSMUST00000161017	0.560573	0.526543	0.917648	0.764473	0.913329	0.565024	338435	0.753859	44214	0.878223
XLOC_001609	Gm24405	chr1:178529124-178939200	TCONS_00003587	ENSMUSG00000064967	ENSMUST00000083033	0	0	0	0	0	0	0	0	0	0
XLOC_001610	Gm34176	chr1:178529124-178939200	TCONS_00003588	ENSMUSG00000102922	ENSMUST00000192621	0	0	0	0	0	0	0	0	0	0
XLOC_001611	Gm15480	chr1:179528054-179546267	TCONS_00003591	ENSMUSG00000082395	ENSMUST00000120442	0.0998159	0.134589	0.541726	0.254555	0.250722	0.463505	0.144566	0.204907	0.246136	0.197836
XLOC_001612	Cnst	chr1:179546369-179627478	TCONS_00003592,TCONS_00003593	ENSMUSG00000038949	ENSMUST00000040706	102992	107175	106363	118624	115372	733013	665095	756869	606816	790398
XLOC_001613	Sccpdh	chr1:179668209-179687189	TCONS_00003594,TCONS_00003595	ENSMUSG00000038936	ENSMUST00000040538	191732	236872	241387	196282	201401	183505	231913	174364	188259	185948
XLOC_001614	Gm10518	chr1:179695296-179804676	TCONS_00003596	ENSMUSG00000073486	ENSMUST00000097454	175194	146274	172288	171953	148772	178136	143082	120977	134579	1542
XLOC_001615	NA	chr1:179849023-179849441	TCONS_00003597	NA	NA	0.149718	0.360941	0	0	0.195182	0	0	0.145327	0	0.40984
XLOC_001616	NA	chr1:179960003-179960243	TCONS_00003598	NA	NA	110535	745081	585693	158277	101375	929424	546625	842076	381491	401394
XLOC_001617	Cdc42bpa	chr1:179960308-180196020	TCONS_00003599,TCONS_00003600,TCONS_00003601,TCONS_00003602,TCONS_00003603,TCONS_00003604,TCONS_00003605,TCONS_00003606,TCONS_00003607,TCONS_00003608,TCONS_00003609,TCONS_00003610,TCONS_00003611,TCONS_00003612,TCONS_00003613,TCONS_00003615,TCONS_00003616	ENSMUSG00000026490	ENSMUST00000076687,ENSMUST00000097450,ENSMUST00000097453,ENSMUST00000111117,ENSMUST00000212756	229117	263601	225563	209669	242643	193441	225985	172271	183378	181252
XLOC_001618	Gm38169	chr1:179960308-180196020	TCONS_00003614	ENSMUSG00000102194	ENSMUST00000191822	0.0143895	0	0.0533964	0	0	0	0.052104	0.0133513	0	0.0281646
XLOC_001619	Gm31728	chr1:180256428-180274963	TCONS_00003617	ENSMUSG00000102923	ENSMUST00000192164	0.152787	0.161685	0	0	0.182598	0.415913	0	0	0	0.0929634
XLOC_001620	Itpkb	chr1:180326969-180424802	TCONS_00003618	ENSMUSG00000038855	ENSMUST00000070181	285939	191667	212938	262597	214072	562055	544807	696647	684346	611762
XLOC_001621	Gm37033	chr1:180326969-180424802	TCONS_00003619	ENSMUSG00000104388	ENSMUST00000193199	0.00948552	0	0.0116802	0	0.0118871	0.0200811	0.0362485	0.0266762	0.0113001	0.0280142
XLOC_001622	Gm37390	chr1:180326969-180424802	TCONS_00003620	ENSMUSG00000103123	ENSMUST00000192452	0.398546	0.419803	0.302351	0.340796	0.271313	0.0467348	0.270969	0.189881	0.458884	0.251511
XLOC_001623	Gm36933	chr1:180326969-180424802	TCONS_00003621	ENSMUSG00000103772	ENSMUST00000194945	0	0	0	0.0169094	0	0.014552	0	0.019502	0.0120252	0.0070989
XLOC_001624	Mir6904,Parp1	chr1:180568928-180601254	TCONS_00003622,TCONS_00003623,TCONS_00003624,TCONS_00003625	ENSMUSG00000026496,ENSMUSG00000098926	ENSMUST00000027777,ENSMUST00000183443	258865	221.47	220029	135569	237745	234447	238246	369456	325788	358278
XLOC_001625	Lin9	chr1:180641149-180690687	TCONS_00003626,TCONS_00003627,TCONS_00003628,TCONS_00003629,TCONS_00003630,TCONS_00003631	ENSMUSG00000058729	ENSMUST00000192561	667365	864262	758779	662624	75345	758175	839826	889716	714376	859582
XLOC_001626	Gm8101	chr1:180721613-180722091	TCONS_00003632	ENSMUSG00000104202	ENSMUST00000192796	0	0	0	0	0	0	0	0	0	0
XLOC_001627	Acbd3	chr1:180726042-180756208	TCONS_00003633,TCONS_00003634	ENSMUSG00000026499	ENSMUST00000027780	211047	224884	244675	206761	237361	147582	187452	166109	184197	160693
XLOC_001628	Gm37768	chr1:180726042-180756208	TCONS_00003635	ENSMUSG00000103649	ENSMUST00000192748	212908	299003	441036	338777	41503	123802	247166	175727	131548	134577
XLOC_001629	Gm17275	chr1:180800831-180816859	TCONS_00003636,TCONS_00003637	ENSMUSG00000097347	ENSMUST00000181811	346855	530238	435426	286.66	381858	361333	600244	455067	300217	420513
XLOC_001630	H3f3aos	chr1:180800831-180816859	TCONS_00003638,TCONS_00003639	ENSMUSG00000073485	ENSMUST00000097448,ENSMUST00000159740	118873	0.244971	141069	0.215849	0.182939	15752	0.98842	11136	0.183987	0.242937
XLOC_001631	Gm24836	chr1:180832768-180832876	TCONS_00003640	ENSMUSG00000084558	ENSMUST00000122609	0	0	0	0	0	0	0	0	0	0
XLOC_001632	Sde2	chr1:180851126-180868113	TCONS_00003641	ENSMUSG00000038806	ENSMUST00000038091	193242	203644	192393	202776	203245	153856	173307	151284	15907	149365
XLOC_001633	Gm18036	chr1:180874877-180875326	TCONS_00003642	ENSMUSG00000104251	ENSMUST00000195256	0	0	0	0	0	0	0	0	0	0
XLOC_001634	Lefty2	chr1:180893107-180899103	TCONS_00003643	ENSMUSG00000066652	ENSMUST00000085797	0	0.0195796	0.018368	0.0135622	0.0190283	0	0	0	0	0.00988048
XLOC_001635	Pycr2	chr1:180904292-180908088	TCONS_00003644,TCONS_00003645	ENSMUSG00000026520	ENSMUST00000027802	588073	492138	542721	65175	54361	404291	296751	370981	412019	378529
XLOC_001636	Lefty1	chr1:180914625-180938445	TCONS_00003646,TCONS_00003647	ENSMUSG00000038793	ENSMUST00000037361	104977	664155	922059	830295	722869	0.708741	143651	133098	191394	105393
XLOC_001637	Tmem63a	chr1:180942336-180975137	TCONS_00003648,TCONS_00003649,TCONS_00003650,TCONS_00003651,TCONS_00003652	ENSMUSG00000026519	ENSMUST00000027800,ENSMUST00000161523	368022	35.65	323228	362265	338227	136753	172275	131135	152573	130771
XLOC_001638	Gm37086	chr1:181026277-181029729	TCONS_00003653	ENSMUSG00000102858	ENSMUST00000193082	0.497056	0.854783	0.863066	0.548827	0.874895	0.85422	131493	121142	0.856354	12955
XLOC_001639	9130409I23Rik	chr1:181051236-181060667	TCONS_00003654	ENSMUSG00000038768	ENSMUST00000036819	0.0192791	0	0	0	0	0	0	0	0	0.0143572
XLOC_001640	Gm37406	chr1:181062069-181064475	TCONS_00003655	ENSMUSG00000103328	ENSMUST00000192478	0	0	0	0	0	0	0	0	0	0
XLOC_001641	Gm6606	chr1:181067595-181076640	TCONS_00003656	ENSMUSG00000102219	ENSMUST00000193613	0	0	0.0572193	0	0	0	0.0847544	0	0	0.0297249
XLOC_001642	Fgfr3-ps	chr1:181087137-181144204	TCONS_00003657	ENSMUSG00000103178	ENSMUST00000195511	573336	536821	653413	551708	612237	447297	466951	447467	529174	471632
XLOC_001643	Cnih4	chr1:181144296-181168994	TCONS_00003658,TCONS_00003659,TCONS_00003660,TCONS_00003661,TCONS_00003662	ENSMUSG00000062169	ENSMUST00000111059,ENSMUST00000134115,ENSMUST00000193907	804256	963162	770952	954423	677828	833966	718729	662304	727973	642922
XLOC_001644	NA	chr1:181212434-181214246	TCONS_00003663	NA	NA	0.345731	0.386977	0.212096	0.258721	0.0943036	0.479931	0.29635	0.308657	0.514658	0.435227
XLOC_001645	NA	chr1:181214463-181216440	TCONS_00003664	NA	NA	0.26812	0.426515	0.364603	0.358407	0.221462	0.237689	0.333033	0.338438	0.404394	0.322388
XLOC_001646	NA	chr1:181216588-181217194	TCONS_00003665	NA	NA	0.314487	0.418906	0.163532	0.326355	0.257788	0.461663	0.182177	0.503071	0.232311	0.538978
XLOC_001647	NA	chr1:181217468-181221612	TCONS_00003666	NA	NA	0.23349	0.343841	0.356554	0.184277	0.237043	0.301617	0.333137	0.329145	0.314317	0.319953
XLOC_001648	NA	chr1:181224566-181225770	TCONS_00003667	NA	NA	0.19959	0.344484	0.291196	0.307306	0.1621	0.748702	0.593978	0.511932	0.283021	0.401831
XLOC_001649	A430110L20Rik	chr1:181225985-181228498	TCONS_00003668	ENSMUSG00000054135	ENSMUST00000181680	0.346073	0.22351	0.292001	0.266933	0.359787	0.353567	0.350154	0.354124	0.381355	0.358962
XLOC_001650	NA	chr1:181231845-181232484	TCONS_00003669	NA	NA	0.154303	0.0905346	0.164149	0.189755	0.272234	0.0999973	0.456773	0.122514	0.0886312	0.138979
XLOC_001651	Gm8146	chr1:181282045-181283892	TCONS_00003670	ENSMUSG00000103260	ENSMUST00000192106	0	0	0	0	0	0	0.0215413	0.0178369	0.0252943	0.0409893
XLOC_001652	Cnih3	chr1:181352627-181460641	TCONS_00003671,TCONS_00003672,TCONS_00003673,TCONS_00003674,TCONS_00003675,TCONS_00003676,TCONS_00003677	ENSMUSG00000026514	ENSMUST00000027795,ENSMUST00000161880,ENSMUST00000162685,ENSMUST00000209607	0	0	0.0177386	0	0	0.029467	0.106647	0	0.113961	0.012279
XLOC_001653	2900069G24Rik	chr1:181352627-181460641	TCONS_00003678	ENSMUSG00000102276	ENSMUST00000192780	0	0	0	0	0	0	0	0	0	0
XLOC_001654	Dnah14	chr1:181576558-181842379	TCONS_00003679,TCONS_00003680	ENSMUSG00000047369	ENSMUST00000208001	0.0221511	0.0287586	0.0124394	0.0136943	0.0164365	0.00686753	0.0151304	0	0.00851878	0.0105649
XLOC_001655	NA	chr1:182029278-182029611	TCONS_00003681	NA	NA	193869	125404	141393	0.499175	113958	0.407612	0	0.25975	0.343324	0.764969
XLOC_001656	Gm37177	chr1:182071402-182071819	TCONS_00003682	ENSMUSG00000103379	ENSMUST00000193768	0	0	0	0	0	0	0	0	0	0
XLOC_001657	Srp9	chr1:182124736-182132407	TCONS_00003683,TCONS_00003684	ENSMUSG00000026511	ENSMUST00000027792,ENSMUST00000111018	574533	648988	666879	720878	52795	488815	509905	463828	514679	437483
XLOC_001658	1700047M11Rik	chr1:182287989-182303325	TCONS_00003685	ENSMUSG00000100147	ENSMUST00000189594	0	0	0	0.0112492	0	0	0	0.0126982	0	0.0187483
XLOC_001659	Trp53bp2	chr1:182409171-182462432	TCONS_00003686,TCONS_00003687	ENSMUSG00000026510	ENSMUST00000117245	547952	462464	522361	454445	553894	523597	500129	522976	545687	519301
XLOC_001660	Gm37885	chr1:182467255-182517524	TCONS_00003688,TCONS_00003689,TCONS_00003690	ENSMUSG00000102234	ENSMUST00000192568,ENSMUST00000195868	136711	123703	128391	144283	128382	851702	730592	763381	970712	905386
XLOC_001661	Gm37069	chr1:182467255-182517524	TCONS_00003691	ENSMUSG00000104415	ENSMUST00000192742	0.0529897	0.0554845	0.0756519	0.110089	0.0881909	0.0883481	0.101908	0.0938692	0.0637544	0.0725821
XLOC_001662	NA	chr1:182517772-182518193	TCONS_00003692	NA	NA	0.423267	0.167197	0.169441	0.122847	0	0	0.348353	0.125184	0.175625	0.210329
XLOC_001663	Gm8197	chr1:182546249-182555480	TCONS_00003693,TCONS_00003694	ENSMUSG00000103878	ENSMUST00000192906,ENSMUST00000193422	0	0	0	0	0	0	0	0	0	0
XLOC_001664	Capn8	chr1:182565006-182632352	TCONS_00003695,TCONS_00003696	ENSMUSG00000038599	ENSMUST00000048941,ENSMUST00000168514	0	0	0	0	0	0	0	0.0128772	0	0
XLOC_001665	Gm37516	chr1:182679938-182681892	TCONS_00003697	ENSMUSG00000104376	ENSMUST00000192593	0	0	0	0	0	0	0	0	0	0
XLOC_001666	Gm37218	chr1:182687729-182688228	TCONS_00003698	ENSMUSG00000102688	ENSMUST00000192917	0	0	0	0	0	0	0	0	0	0
XLOC_001667	Susd4	chr1:182764011-182896591	TCONS_00003699,TCONS_00003700,TCONS_00003701	ENSMUSG00000038576	ENSMUST00000085724,ENSMUST00000153348	0.0227529	0	0.0290196	0.0219776	0.0462683	0	0.0231462	0.0111222	0.0150069	0.0158928
XLOC_001668	Gm37542	chr1:182907709-182910541	TCONS_00003702	ENSMUSG00000102291	ENSMUST00000192563	0.0218282	0	0.0290071	0.0191054	0	0.0162922	0.0299801	0.0212948	0.0258196	0
XLOC_001669	Tlr5	chr1:182954787-182976044	TCONS_00003703,TCONS_00003704,TCONS_00003705,TCONS_00003706,TCONS_00003707,TCONS_00003708	ENSMUSG00000079164	ENSMUST00000110997,ENSMUST00000191820	183262	156644	130102	125112	16442	146732	141765	197613	0.920776	127827
XLOC_001670	Gm38079	chr1:182976275-182976429	TCONS_00003709	ENSMUSG00000104367	ENSMUST00000195603	442453	254656	249585	239285	171206	372921	298716	461573	934741	214229
XLOC_001671	NA	chr1:182978618-182980122	TCONS_00003710	NA	NA	0.74613	0.612611	0.448085	0.20797	0.34858	0.518818	0.729793	0.514938	0.328629	0.50739
XLOC_001672	NA	chr1:182980193-182980538	TCONS_00003711	NA	NA	283739	125414	130523	0.192672	128835	109619	0	182349	0.275675	0.679847
XLOC_001673	Gm24975	chr1:183074605-183074706	TCONS_00003712	ENSMUSG00000094807	ENSMUST00000178492	0	0	0	0	0	0	0	0	0	0
XLOC_001674	Aida	chr1:183276351-183325476	TCONS_00003713,TCONS_00003714,TCONS_00003715,TCONS_00003716	ENSMUSG00000042901	ENSMUST00000109166,ENSMUST00000193625	317497	378623	341607	300656	331206	36871	415199	477862	381226	404933
XLOC_001675	Gm37339	chr1:183371075-183371467	TCONS_00003717	ENSMUSG00000103415	ENSMUST00000194142	0	0.145954	0	0.114986	0.198851	0	0.150695	0.117577	0	0.212137
XLOC_001676	Taf1a	chr1:183388969-183413824	TCONS_00003718,TCONS_00003719,TCONS_00003720,TCONS_00003721,TCONS_00003722,TCONS_00003723	ENSMUSG00000072258	ENSMUST00000097043	787139	854218	806505	78668	89784	834608	665191	801226	772874	814265
XLOC_001677	Gm37986	chr1:183414465-183414848	TCONS_00003724	ENSMUSG00000104212	ENSMUST00000193285	416028	247595	166898	409031	184182	0.600218	146454	165394	21741	178971
XLOC_001678	Hhipl2	chr1:183418461-183436808	TCONS_00003725,TCONS_00003726	ENSMUSG00000053461	ENSMUST00000065900,ENSMUST00000192527	0.153488	0.171009	0.101339	0.0748099	0.0767847	0.181724	0.164444	0.123467	0.146429	0.127289
XLOC_001679	Gm37214	chr1:183418461-183436808	TCONS_00003727	ENSMUSG00000104022	ENSMUST00000192860	619666	818127	681224	672477	50547	484599	520159	366906	480508	557122
XLOC_001680	Gm33973	chr1:183563511-183564045	TCONS_00003728	ENSMUSG00000103451	ENSMUST00000195148	0.121293	0	0	0	0	0	0	0	0	0
XLOC_001681	NA	chr1:183600834-183601081	TCONS_00003729	NA	NA	0	0.794133	0.654211	0	0	0	0	0.513156	0	0.366486
XLOC_001682	NA	chr1:183601583-183602131	TCONS_00003730	NA	NA	0	0.126064	0.105362	0.0644075	0	0.461753	0	0.243352	0.0975395	0.112182
XLOC_001683	Gm34068	chr1:183748976-183809746	TCONS_00003731	ENSMUSG00000103305	ENSMUST00000193310	0	0	0	0	0	0	0	0	0	0
XLOC_001684	Gm38332	chr1:183918129-183918276	TCONS_00003732	ENSMUSG00000104007	ENSMUST00000194189	0	0	0	0	0	0	0	0	0	0
XLOC_001685	Gm38108	chr1:183928404-183929230	TCONS_00003733	ENSMUSG00000102743	ENSMUST00000193891	0	0	0	0	0	0	0	0	0	0
XLOC_001686	Dusp10	chr1:184034380-184075636	TCONS_00003734,TCONS_00003735	ENSMUSG00000039384	ENSMUST00000048655	616487	480058	658913	557677	551688	738163	703336	656473	520426	531146
XLOC_001687	Gm37223	chr1:184358328-184394271	TCONS_00003736,TCONS_00003737	ENSMUSG00000102682	ENSMUST00000193592,ENSMUST00000195070	0	0	0	0	0	0	0	0	0	0
XLOC_001688	2900092O11Rik	chr1:184442979-184443734	TCONS_00003738	ENSMUSG00000104419	ENSMUST00000191770	0	0	0	0	0	0	0	0.0479744	0.11484	0.034966
XLOC_001689	Rpl21-ps1	chr1:184610220-184629473	TCONS_00003739	ENSMUSG00000102606	ENSMUST00000193804	0	0.120133	0.129315	0.291301	0	0.14713	0.126807	0.576798	0.101692	0.0789123
XLOC_001690	Gm38358	chr1:184695033-184695461	TCONS_00003740	ENSMUSG00000103314	ENSMUST00000195144	0	0	0	0	0	0.212414	0	0	0	0
XLOC_001691	4930488B22Rik	chr1:184712496-184718989	TCONS_00003741	ENSMUSG00000092578	ENSMUST00000172500	0	0	0	0	0	0	0	0	0	0.0141151
XLOC_001692	Gm34342	chr1:184736976-184739520	TCONS_00003742	ENSMUSG00000102158	ENSMUST00000192139	0.863395	0.918351	147279	103895	0.275909	0.890055	0.303008	0.373237	204521	12506
XLOC_001693	Gm38251	chr1:184896788-184999570	TCONS_00003743	ENSMUSG00000102784	ENSMUST00000192968	0.010772	0.0559211	0.0485343	0.0399232	0.0547481	0.0515592	0.0791754	0.097178	0.0893489	0.049225
XLOC_001694	4930433J02Rik	chr1:185086101-185091319	TCONS_00003744	ENSMUSG00000103478	ENSMUST00000194719	0	0	0	0	0	0	0	0	0	0
XLOC_001695	Gm37662	chr1:185091990-185099547	TCONS_00003745	ENSMUSG00000104461	ENSMUST00000195649	0	0	0	0	0	0	0	0	0	0
XLOC_001696	Rab3gap2	chr1:185204116-185329396	TCONS_00003746,TCONS_00003747,TCONS_00003748	ENSMUSG00000039318	ENSMUST00000069652,ENSMUST00000194740	158195	155957	150997	139174	167259	116975	132886	11231	129232	112153
XLOC_001697	Mir664,Snora36b	chr1:185204116-185329396	TCONS_00003749,TCONS_00003750	ENSMUSG00000077571,ENSMUSG00000105770	ENSMUST00000104383,ENSMUST00000196796	0	0	0	0	0	0	0	0	0	0
XLOC_001698	2010103J01Rik,Mir215	chr1:185204116-185329396	TCONS_00003751,TCONS_00003753	ENSMUSG00000065562,ENSMUSG00000104368	ENSMUST00000083628,ENSMUST00000192375	0.30224	124106	0.723485	142907	721322	0.630921	124061	0.684767	0.818744	0.716165
XLOC_001699	Mir194-1	chr1:185204116-185329396	TCONS_00003752	ENSMUSG00000065581	ENSMUST00000083647	0	0	0	0	252.69	0	0	191317	236911	131708
XLOC_001700	Gm37785	chr1:185329450-185331858	TCONS_00003754	ENSMUSG00000102526	ENSMUST00000195783	0.0272511	0.0619179	0.0350511	0	0.0373292	0.0779795	0.0687385	0.0131939	0.0163015	0.0404798
XLOC_001701	Bpnt1	chr1:185332148-185357777	TCONS_00003755,TCONS_00003756,TCONS_00003757,TCONS_00003758,TCONS_00003759,TCONS_00003760,TCONS_00003761	ENSMUSG00000026617	ENSMUST00000027916,ENSMUST00000110965,ENSMUST00000210277	258367	276007	283551	251136	314361	232363	221824	215181	180815	201197
XLOC_001702	Eprs	chr1:185363043-185428360	TCONS_00003762,TCONS_00003763	ENSMUSG00000026615	ENSMUST00000046514	760058	838294	82.72	830265	100309	648373	598032	639226	650727	688843
XLOC_001703	Slc30a10	chr1:185447115-185468762	TCONS_00003764	ENSMUSG00000026614	ENSMUST00000061093	0	0	0.00732817	0.00992475	0	0	0	0	0	0
XLOC_001704	5033404E19Rik	chr1:185487293-185498159	TCONS_00003765,TCONS_00003766	ENSMUSG00000102185	ENSMUST00000192616,ENSMUST00000194748	0	0	0	0	0	0	0	0	0	0
XLOC_001705	Gm38093	chr1:185744802-185757772	TCONS_00003767	ENSMUSG00000103799	ENSMUST00000195210	0	0	0	0	0	0	0	0	0	0
XLOC_001706	Gm23821	chr1:186123200-186123306	TCONS_00003768	ENSMUSG00000089363	ENSMUST00000158738	0	0	0	0	0	0	0	0	0	0
XLOC_001707	Gm37134	chr1:186177337-186223789	TCONS_00003769	ENSMUSG00000103449	ENSMUST00000195810	0	0	0	0	0	0	0	0	0	0
XLOC_001708	Gm37272	chr1:186177337-186223789	TCONS_00003770	ENSMUSG00000102790	ENSMUST00000193401	0	0	0	0	0	0	0	0	0	0
XLOC_001709	Gm37491	chr1:186347314-186348425	TCONS_00003771	ENSMUSG00000102217	ENSMUST00000192552	0	0	0	0	0	0	0	0	0	0
XLOC_001710	Gm26169	chr1:186622791-186707033	TCONS_00003772	ENSMUSG00000089045	ENSMUST00000158420	0	0	0	0	0	0	0	0	0	0
XLOC_001711	Gm29491	chr1:186622791-186707033	TCONS_00003773	ENSMUSG00000100393	ENSMUST00000189481	0.0982636	0	0	0	0	0.146238	0.135504	0	0.116113	0.055524
XLOC_001712	A430105J06Rik	chr1:186749395-186752921	TCONS_00003774	ENSMUSG00000097784	ENSMUST00000180869	0.186682	0.449197	0.28945	0.204507	0.271791	0.308224	0.276126	0.0544124	0.2106	0.160334
XLOC_001713	1700023G09Rik	chr1:186926932-186930112	TCONS_00003775,TCONS_00003776,TCONS_00003777	ENSMUSG00000103503	ENSMUST00000194513,ENSMUST00000194671	0	0	0	0	0	0	0	0	0	0
XLOC_001714	Gm3809	chr1:186960507-186961513	TCONS_00003778	ENSMUSG00000097935	ENSMUST00000180973	0.143489	0.14861	0	0.102379	0.049397	0.060666	0.100167	0.0717988	0.088787	0.131783
XLOC_001715	D1Pas1	chr1:186964527-186970627	TCONS_00003779	ENSMUSG00000039224	ENSMUST00000045108	0	0	0	0	0	0	0	0	0	0.00690881
XLOC_001716	1700007P06Rik	chr1:187044510-187215465	TCONS_00003780	ENSMUSG00000089730	ENSMUST00000160380	0.263236	0	0.301587	0.225258	0.404606	0.320538	0.138708	0.30654	0.156709	0.140253
XLOC_001717	Gpatch2	chr1:187215510-187377469	TCONS_00003781,TCONS_00003782,TCONS_00003783,TCONS_00003784,TCONS_00003785,TCONS_00003786,TCONS_00003787,TCONS_00003788,TCONS_00003789,TCONS_00003790,TCONS_00003791,TCONS_00003792,TCONS_00003793	ENSMUSG00000039210	ENSMUST00000044812,ENSMUST00000065573,ENSMUST00000110943,ENSMUST00000160471,ENSMUST00000160570	552338	508767	561715	637924	532436	430001	510034	40816	459204	410839
XLOC_001718	Gm37254	chr1:187215510-187377469	TCONS_00003794	ENSMUSG00000104394	ENSMUST00000193542	0.996842	111707	116367	0.89143	0.983193	0.601593	0.842203	0.726124	0.495674	0.810447
XLOC_001719	Gm37896	chr1:187447876-187462664	TCONS_00003795	ENSMUSG00000103923	ENSMUST00000195611	0	0	0.0167505	0.0106032	0	0	0	0	0	0
XLOC_001720	Esrrg	chr1:187609028-188214885	TCONS_00003796,TCONS_00003797,TCONS_00003798	ENSMUSG00000026610	ENSMUST00000027906,ENSMUST00000110938,ENSMUST00000110939	0.08375	0.0452978	0.0643499	0.0181233	0.0332624	0.105329	0.0483367	0.170968	0.0954333	0.197937
XLOC_001721	Gm38315	chr1:187609028-188214885	TCONS_00003799	ENSMUSG00000103732	ENSMUST00000194286	0	0	0	0	0	0	0	0	0	0
XLOC_001722	Gm38064	chr1:188246139-188257885	TCONS_00003800	ENSMUSG00000104482	ENSMUST00000194032	0	0	0	0	0	0	0	0	0	0
XLOC_001723	Ush2a	chr1:188263033-188965041	TCONS_00003801	ENSMUSG00000026609	ENSMUST00000060479	0.0126127	0.00546551	0.0123555	0	0	0	0	0	0	0.00275047
XLOC_001724	Gm25269	chr1:188263033-188965041	TCONS_00003802	ENSMUSG00000084550	ENSMUST00000122601	0	0	0	0	0	0	0	0	0	0
XLOC_001725	Gm37178	chr1:188971094-189141149	TCONS_00003803	ENSMUSG00000103370	ENSMUST00000194962	0	0	0.031204	0.0216613	0	0	0	0	0	0
XLOC_001726	A430027H14Rik	chr1:189207927-189402218	TCONS_00003804,TCONS_00003805	ENSMUSG00000104507	ENSMUST00000191809,ENSMUST00000192797	0	0	0.0983225	0	0	0	0	0	0	0
XLOC_001727	Gm24092	chr1:189207927-189402218	TCONS_00003806	ENSMUSG00000093791	ENSMUST00000180257	0	0	0	0	0	0	0	0	0	0
XLOC_001728	Gm37239	chr1:189640572-189688086	TCONS_00003807	ENSMUSG00000103374	ENSMUST00000193510	0	0	0	0	0	0	0	0	0	0
XLOC_001729	NA	chr1:189693381-189693862	TCONS_00003808	NA	NA	0	0	0	0.0888792	0	0	0	0	0	0
XLOC_001730	NA	chr1:189695007-189695709	TCONS_00003809	NA	NA	0.114687	0.10097	0.139813	0	0	0.0798483	0	0	0	0
XLOC_001731	NA	chr1:189696002-189696263	TCONS_00003810	NA	NA	0	0.705637	0	0	0	0	0	0	0	0
XLOC_001732	NA	chr1:189696442-189697093	TCONS_00003811	NA	NA	0	0.29643	0	0	0	0	0	0	0	0.0515277
XLOC_001733	Ptpn14	chr1:189728267-189876695	TCONS_00003812,TCONS_00003813,TCONS_00003814,TCONS_00003815,TCONS_00003816	ENSMUSG00000026604	ENSMUST00000027898,ENSMUST00000097442	122262	9923	105204	2017-08-10	120152	102448	101742	946485	106528	896223
XLOC_001734	Gm30280	chr1:189728267-189876695	TCONS_00003817	ENSMUSG00000102248	ENSMUST00000192214	0	0	0	0	0	0	0.61782	0	0	0
XLOC_001735	Gm37422	chr1:189879934-189922363	TCONS_00003818	ENSMUSG00000104435	ENSMUST00000193794	0.751544	0.896207	0.622685	0.820795	0.574083	108216	0.878685	0.972578	129398	118989
XLOC_001736	NA	chr1:189932217-189932566	TCONS_00003819	NA	NA	0.422808	117072	0.555559	0.193323	231623	0.960271	0.230753	0.406429	0.26828	175837
XLOC_001737	Gm28172	chr1:190118034-190217276	TCONS_00003820	ENSMUSG00000099404	ENSMUST00000189880	0	0	0	0	0	0	0	0	0	0
XLOC_001738	Prox1os	chr1:190118034-190217276	TCONS_00003821	ENSMUSG00000079045	ENSMUST00000110279	0	0	0	0.049313	0	0	0	0	0	0
XLOC_001739	Gm29678	chr1:190403644-190417145	TCONS_00003822	ENSMUSG00000103644	ENSMUST00000193966	0	0	0	0	0	0	0	0	0	0
XLOC_001740	Gm30932	chr1:190594325-190604548	TCONS_00003823	ENSMUSG00000103963	ENSMUST00000191893	0	0	0	0	0	0	0	0	0	0
XLOC_001741	Angel2	chr1:190925111-190946962	TCONS_00003824,TCONS_00003825,TCONS_00003826,TCONS_00003827,TCONS_00003828,TCONS_00003829,TCONS_00003830,TCONS_00003831	ENSMUSG00000026634	ENSMUST00000027947,ENSMUST00000066632,ENSMUST00000110899	143144	17086	131843	136483	146608	134481	156516	119389	132842	137522
XLOC_001742	Gm31373	chr1:190992691-190994677	TCONS_00003832	ENSMUSG00000104487	ENSMUST00000194403	0	0.0747653	0.0655944	0	0	0	0	0.0479104	0	0
XLOC_001743	A230020J21Rik	chr1:191005786-191029781	TCONS_00003833	ENSMUSG00000097845	ENSMUST00000192407	232508	173013	226021	243443	163757	17239	125753	185702	196378	162718
XLOC_001744	Spata45	chr1:191036638-191042942	TCONS_00003834,TCONS_00003835	ENSMUSG00000057072	ENSMUST00000077889,ENSMUST00000192151	0.128102	0	0	0	0.156606	0	0.27857	0	0.169722	0
XLOC_001745	Nsl1	chr1:191063023-191086474	TCONS_00003836,TCONS_00003837,TCONS_00003838	ENSMUSG00000062510	ENSMUST00000078259,ENSMUST00000139340	735507	636454	634167	620886	568818	562597	46184	561354	432779	526519
XLOC_001746	Batf3	chr1:191097926-191108943	TCONS_00003839,TCONS_00003840	ENSMUSG00000026630	ENSMUST00000027943	290174	102987	193618	387684	119083	384016	205301	422398	32185	324753
XLOC_001747	Gm38161	chr1:191132656-191134014	TCONS_00003841	ENSMUSG00000102777	ENSMUST00000195344	0.0952261	0	0	0.141534	0	0	0	0	0.0979733	0.117463
XLOC_001748	Gm24748	chr1:191170295-191218039	TCONS_00003842	ENSMUSG00000088461	ENSMUST00000157836	0	0	0	0	0	0	0	0	0	0
XLOC_001749	D730003I15Rik	chr1:191224453-191226140	TCONS_00003843,TCONS_00003844	ENSMUSG00000073478	ENSMUST00000139056,ENSMUST00000194375	244292	214673	266766	243622	173277	25295	205496	325328	377518	29766
XLOC_001750	NA	chr1:191230058-191230354	TCONS_00003845	NA	NA	0	0	0	0.240149	0	0	0	194499	0	0.249655
XLOC_001751	NA	chr1:191230627-191231336	TCONS_00003846	NA	NA	0	0.194704	0.163512	0.0496877	0.16708	0.456749	0.313232	0.0618292	0.358251	0.0901035
XLOC_001752	NA	chr1:191233205-191233961	TCONS_00003847	NA	NA	0.0609466	0.238442	0.296863	0.0462535	0	0.172113	0.538492	0.117786	0.213174	0.422752
XLOC_001753	NA	chr1:191234404-191235032	TCONS_00003848	NA	NA	0.0669057	0.0915316	0.330154	0.153994	0.0906724	0.201335	0.412281	0.307623	0.285052	0.241671
XLOC_001754	NA	chr1:191238731-191239939	TCONS_00003849	NA	NA	0.130469	0.129931	0.155476	0.234874	0.213389	0.313576	0.352481	0.315995	0.303218	0.28838
XLOC_001755	NA	chr1:191240538-191240964	TCONS_00003850	NA	NA	0.2082	0.172838	0.179952	0.20978	0.844676	0.172175	0	0.136348	0.74397	124388
XLOC_001756	NA	chr1:191241999-191242477	TCONS_00003851	NA	NA	0.209321	0.408001	0.39089	0.382125	0.150995	0.591453	0.283242	0.385287	0.266064	0.383434
XLOC_001757	NA	chr1:191243819-191244733	TCONS_00003852	NA	NA	0.0838756	0.473092	0.155239	0.103638	0.321716	0.489772	0.800616	0.239531	0.386328	0.364163
XLOC_001758	NA	chr1:191244812-191245306	TCONS_00003853	NA	NA	0.283402	0.343362	0.361327	0.549548	0	0.264967	0	0.447818	0.33484	0.333168
XLOC_001759	NA	chr1:191247462-191248669	TCONS_00003854	NA	NA	0.157717	0.609322	0.142119	0.228882	0.246871	0.300728	0.225502	0.21666	0.288283	0.372709
XLOC_001760	NA	chr1:191248855-191249285	TCONS_00003855	NA	NA	0.573811	0.471325	0.165086	0.238272	0.328136	0.975599	0.497643	0.524897	0.843745	0.571851
XLOC_001761	Gm37074	chr1:191249423-191251266	TCONS_00003856	ENSMUSG00000103685	ENSMUST00000193444	0.290453	0.214067	0.186663	0.251887	0.172624	0.340041	0.490769	0.384945	0.653691	0.361386
XLOC_001762	Gm37168	chr1:191267177-191288714	TCONS_00003857	ENSMUSG00000103174	ENSMUST00000192965	0.0243065	0	0.0292064	0.0401683	0.0301674	0.0996242	0.127603	0.0648137	0.0557094	0.0474977
XLOC_001763	Tmem206	chr1:191325911-191351285	TCONS_00003858,TCONS_00003859	ENSMUSG00000026627	ENSMUST00000027940	1983-09-01	10205	933536	103192	108373	862988	915091	855032	917332	863788
XLOC_001764	Gm2272	chr1:191407665-191408247	TCONS_00003860	ENSMUSG00000103433	ENSMUST00000194903	0	0	0	0.153522	0	0	0	0	0	0.142828
XLOC_001765	Gm37688	chr1:191477330-191477795	TCONS_00003861	ENSMUSG00000104341	ENSMUST00000195195	0	0	0	0	0	0	0	0	0	0.208119
XLOC_001766	Ints7	chr1:191575635-191623731	TCONS_00003862,TCONS_00003863,TCONS_00003864,TCONS_00003865,TCONS_00003866,TCONS_00003867	ENSMUSG00000037461	ENSMUST00000045450	175248	165743	153694	162477	162013	179621	191308	181106	187365	172017
XLOC_001767	Gm37349	chr1:191575635-191623731	TCONS_00003868	ENSMUSG00000102970	ENSMUST00000194205	0.0616971	0.153484	0.155057	0.201834	0.166812	0	0.566846	0.168369	0.207876	0.177303
XLOC_001768	Lpgat1	chr1:191717833-191784255	TCONS_00003869,TCONS_00003870,TCONS_00003871,TCONS_00003872	ENSMUSG00000026623	ENSMUST00000110855,ENSMUST00000110856	196089	227845	205796	167251	195663	235089	27361	253852	210477	238991
XLOC_001769	Nek2	chr1:191820369-191833120	TCONS_00003873,TCONS_00003874,TCONS_00003875	ENSMUSG00000026622	ENSMUST00000027931	240061	210947	187975	224909	20.41	165845	145089	165846	145931	167416
XLOC_001770	Slc30a1	chr1:191890230-191913247	TCONS_00003876,TCONS_00003877	ENSMUSG00000037434	ENSMUST00000044954	47634	719527	39102	454894	344503	369873	408464	412091	309633	366711
XLOC_001771	NA	chr1:191964625-191965168	TCONS_00003878	NA	NA	0	0.330953	0.0981367	0	0	0	0.112721	0	0	0.330109
XLOC_001772	Rd3	chr1:191977369-191990122	TCONS_00003879,TCONS_00003880,TCONS_00003881,TCONS_00003882,TCONS_00003883	ENSMUSG00000049353	ENSMUST00000175680,ENSMUST00000180463,ENSMUST00000181512	0.119134	0.0249953	0.0512509	0.040177	0.0570658	0.0586724	0.0239054	0.116206	0.103747	0.0710102
XLOC_001773	Gm32460	chr1:191992860-191993092	TCONS_00003884	ENSMUSG00000102915	ENSMUST00000195647	0	0	0	0	123311	0	0	0	0	0
XLOC_001774	Gm26879	chr1:191997062-192151026	TCONS_00003885	ENSMUSG00000097089	ENSMUST00000181127	0.377843	0.547124	0.345648	0.533102	0.254619	0.228094	0.142444	0.205909	0.0389345	0.0223169
XLOC_001775	Gm37055	chr1:191997062-192151026	TCONS_00003886	ENSMUSG00000102755	ENSMUST00000191866	0	0	0	0	0	0	0	0	0	0
XLOC_001776	Gm10516	chr1:191997062-192151026	TCONS_00003887	ENSMUSG00000097316	ENSMUST00000180598	0.699268	0.9849	102609	0.844416	0.939873	0.568326	0.623903	0.691603	0.795258	0.660058
XLOC_001777	Kcnh1	chr1:192190773-192771223	TCONS_00003888,TCONS_00003889,TCONS_00003890	ENSMUSG00000058248	ENSMUST00000078470,ENSMUST00000110844	178585	116185	167808	120923	17434	0.0454703	0.0286148	0.0659978	0.0323549	0.0753133
XLOC_001778	Gm22265	chr1:192190773-192771223	TCONS_00003891	ENSMUSG00000094131	ENSMUST00000082947	0	0	0	0	0	0	0	0	0	0
XLOC_001779	1700065J18Rik	chr1:192841660-192842734	TCONS_00003892	ENSMUSG00000100872	ENSMUST00000190576	0	0	0.232149	0.149429	0	0	0	0	0	0
XLOC_001780	Gm15867	chr1:192844487-192856959	TCONS_00003893,TCONS_00003894	ENSMUSG00000089812	ENSMUST00000159407	222099	284016	242888	265939	222986	303861	275527	139299	2668	182403
XLOC_001781	Gm2367	chr1:192888570-192889042	TCONS_00003895	ENSMUSG00000102162	ENSMUST00000192374	0	0	0	0	0	0	0.156481	0	0	0
XLOC_001782	Gm37103	chr1:193052499-193052614	TCONS_00003896	ENSMUSG00000102442	ENSMUST00000191830	0	0	0	0	0	0	0	0	0	0
XLOC_001783	A130010J15Rik,Irf6	chr1:193153110-193201547	TCONS_00003897,TCONS_00003898,TCONS_00003899,TCONS_00003900,TCONS_00003901,TCONS_00003902,TCONS_00003903,TCONS_00003904	ENSMUSG00000026638,ENSMUSG00000079144	ENSMUST00000076521,ENSMUST00000110831,ENSMUST00000160822,ENSMUST00000161235,ENSMUST00000178744	257909	360297	302658	324652	369655	222157	309917	226527	222539	224342
XLOC_001784	Gm15872	chr1:193153110-193201547	TCONS_00003905	ENSMUSG00000090080	ENSMUST00000162454	0	0	0	0	0	0	0	0	0.0467905	0
XLOC_001785	4930570N18Rik	chr1:193203037-193343878	TCONS_00003906	ENSMUSG00000089683	ENSMUST00000159273	0.38742	0.264093	0.426773	0	0.255905	0	0	0.480536	0	0.127921
XLOC_001786	Lamb3	chr1:193203037-193343878	TCONS_00003907,TCONS_00003908,TCONS_00003910,TCONS_00003911	ENSMUSG00000026639	ENSMUST00000016315,ENSMUST00000159955,ENSMUST00000194677	0.187951	0.0816829	0.151816	0.151191	0.146962	0.10465	0.0965186	0.208442	0.193423	0.121099
XLOC_001787	Gm37691	chr1:193203037-193343878	TCONS_00003909	ENSMUSG00000104348	ENSMUST00000192147	0.30148	0.299922	0.492845	0.45222	0.335175	0.299551	0.238224	0.369285	0.101368	0.207004
XLOC_001788	Gm37942	chr1:193346345-193370298	TCONS_00003912	ENSMUSG00000103895	ENSMUST00000191875	0	0	0	0	0	0	0	0	0	0
XLOC_001789	Gm38022	chr1:193475289-193475692	TCONS_00003913	ENSMUSG00000102648	ENSMUST00000191762	0.377517	0	0	0	0.234954	0	0	0.168145	0	0
XLOC_001790	Gm38322	chr1:193493586-193495886	TCONS_00003914	ENSMUSG00000102981	ENSMUST00000194074	0	0	0	0.0125841	0	0	0	0	0.0178508	0.0110474
XLOC_001791	Gm21362	chr1:193867008-193867936	TCONS_00003915	ENSMUSG00000104182	ENSMUST00000194272	0	0	0	0	0	0	0	0	0	0
XLOC_001792	Plxna2	chr1:194619824-194816869	TCONS_00003916,TCONS_00003917	ENSMUSG00000026640	ENSMUST00000027952	313958	247161	249584	242828	314538	301396	249714	305428	265303	26527
XLOC_001793	Gm37783	chr1:194619824-194816869	TCONS_00003918	ENSMUSG00000102523	ENSMUST00000192025	0	0	0	0.0140514	0.0234231	0.0231347	0	0.0169584	0.0204887	0.0497913
XLOC_001794	Gm37674	chr1:194619824-194816869	TCONS_00003919	ENSMUSG00000102621	ENSMUST00000194177	0.0592017	0.0635026	0	0.0553184	0.0275243	0	0	0.0184466	0.0207161	0.0296149
XLOC_001795	Gm38036	chr1:194619824-194816869	TCONS_00003920	ENSMUSG00000102841	ENSMUST00000194586	0.00795179	0	0.0112828	0.00707444	0	0	0.0295924	0	0	0
XLOC_001796	2900035J10Rik	chr1:194619824-194816869	TCONS_00003921	ENSMUSG00000103776	ENSMUST00000194966	0	0	0	0	0	0	0	0	0	0
XLOC_001797	Mir3962	chr1:194822000-194822064	TCONS_00003922	ENSMUSG00000092633	ENSMUST00000174892	0	0	0	0	0	0	0	0	0	0
XLOC_001798	Gm23885	chr1:194858656-194858950	TCONS_00003923	ENSMUSG00000084631	ENSMUST00000122682	0	0	0	0	0	0	0	0	0	0
XLOC_001799	Cd34	chr1:194938818-195092249	TCONS_00003924,TCONS_00003925	ENSMUSG00000016494	ENSMUST00000016638,ENSMUST00000110815	271237	307939	275142	271995	281183	159.99	165.56	153094	151529	147088
XLOC_001800	A330023F24Rik	chr1:194938818-195092249	TCONS_00003926,TCONS_00003927,TCONS_00003930	ENSMUSG00000096929	ENSMUST00000181226,ENSMUST00000181273	0.0551046	0.0794875	0.0950045	0.0564151	0.0509027	0.0593215	0.0495004	0.0424303	0.177242	0.0433307
XLOC_001801	Gm37334	chr1:194938818-195092249	TCONS_00003928	ENSMUSG00000104525	ENSMUST00000192325	0.0210401	0	0	0.0092231	0.0426804	0	0	0.0218569	0	0.00764946
XLOC_001802	9630010A21Rik	chr1:194938818-195092249	TCONS_00003929	ENSMUSG00000103867	ENSMUST00000192348	0.0126102	0.0217717	0.0158018	0.0197867	0	0	0	0	0.0283989	0
XLOC_001803	Mir29b-2	chr1:194938818-195092249	TCONS_00003931	ENSMUSG00000065412	ENSMUST00000083478	0	0	469765	0	0	0	665406	356969	0	0
XLOC_001804	Mir29c	chr1:194938818-195092249	TCONS_00003932	ENSMUSG00000065548	ENSMUST00000083614	394898	0	0	101267	485322	0	537601	33305	0	0
XLOC_001805	Gm37366	chr1:194938818-195092249	TCONS_00003933	ENSMUSG00000104010	ENSMUST00000194487	0.0898592	0.294033	0.0802184	0.0234285	0.125243	0.195698	0.211399	0.228947	0.178718	0.158157
XLOC_001806	Gm24802	chr1:195228277-195228398	TCONS_00003934	ENSMUSG00000093823	ENSMUST00000178897	0	0	0	0	0	0	0	0	0	0
XLOC_001807	NA	chr1:195241704-195241860	TCONS_00003935	NA	NA	0	450156	804269	0	428788	0	0	319466	0	0
XLOC_001808	Gm38194	chr1:195321282-195323493	TCONS_00003936	ENSMUSG00000102307	ENSMUST00000194529	372806	385398	357944	375033	362492	222351	192463	233737	222235	232048
XLOC_001809	Xkr4	chr1:3214481-3671498	TCONS_00003937	ENSMUSG00000051951	ENSMUST00000070533	0	0	0	0	0	0	0	0	0.0251267	0.00694217
XLOC_001810	Gm37180	chr1:3214481-3671498	TCONS_00003938	ENSMUSG00000103377	ENSMUST00000195335	0	0	0	0	0	0	0	0	0	0
XLOC_001811	Gm37363	chr1:3214481-3671498	TCONS_00003939	ENSMUSG00000104017	ENSMUST00000192336	0	0	0	0	0	0	0	0	0	0
XLOC_001812	Gm37686	chr1:3214481-3671498	TCONS_00003940	ENSMUSG00000103025	ENSMUST00000194099	0	0	0	0	0	0	0	0	0	0
XLOC_001813	Gm37329	chr1:3214481-3671498	TCONS_00003941	ENSMUSG00000103201	ENSMUST00000192973	0	0	0	0	0	0	0	0	0	0
XLOC_001814	Gm38148	chr1:3214481-3671498	TCONS_00003942	ENSMUSG00000103161	ENSMUST00000195166	0.106894	0.276864	0.244788	0.101518	0.310621	0.159914	0.139898	0.130659	0.192412	0.144439
XLOC_001815	Gm19938	chr1:3214481-3671498	TCONS_00003943	ENSMUSG00000102331	ENSMUST00000192692	0.0116443	0.0208311	0	0.00940804	0.0161537	0	0	0.0120125	0.0138625	0.0087433
XLOC_001816	Gm27396	chr1:3783875-3783933	TCONS_00003944	ENSMUSG00000088333	ENSMUST00000157708	0	0	0	0	0	0	0	0	0	0
XLOC_001817	Gm37381	chr1:3905738-3986215	TCONS_00003945,TCONS_00003946,TCONS_00003947,TCONS_00003948	ENSMUSG00000102343	ENSMUST00000192427,ENSMUST00000194643	246773	185307	170549	120829	0.911989	107041	0.689626	0.585312	0.54572	155682
XLOC_001818	Rp1	chr1:3999556-4409241	TCONS_00003949,TCONS_00003950,TCONS_00003951,TCONS_00003953,TCONS_00003954	ENSMUSG00000025900	ENSMUST00000027032,ENSMUST00000194992,ENSMUST00000208660	0	0	0	0	0	0	0	0	0	0.00528139
XLOC_001819	Gm6101	chr1:3999556-4409241	TCONS_00003952	ENSMUSG00000102948	ENSMUST00000195384	0	0	0	0	0	0	0	0	0	0
XLOC_001820	Gm37483	chr1:3999556-4409241	TCONS_00003955	ENSMUSG00000104123	ENSMUST00000194382	0	0	0	0	0	0	0	0	0	0
XLOC_001821	Sox17	chr1:4490930-4497354	TCONS_00003956,TCONS_00003957,TCONS_00003958,TCONS_00003959,TCONS_00003960,TCONS_00003961	ENSMUSG00000025902	ENSMUST00000027035,ENSMUST00000116652,ENSMUST00000192650,ENSMUST00000195555	112875	102006	138456	126969	0.928162	0.917416	0.332689	0.686604	108352	0.850163
XLOC_001822	Gm38076	chr1:4534836-4535286	TCONS_00003962	ENSMUSG00000103003	ENSMUST00000193889	0	0	0	0	0	0	0	0	0	0
XLOC_001823	Gm37323	chr1:4583128-4586252	TCONS_00003963	ENSMUSG00000104328	ENSMUST00000195771	0	0	0	0	0	0	0	0	0	0
XLOC_001824	Gm6085	chr1:4687933-4689403	TCONS_00003964	ENSMUSG00000098104	ENSMUST00000182774	0.0298504	0.026655	0.0313793	0.0806833	0	0	0.0255794	0.0239339	0.0357925	0.0174888
XLOC_001825	Gm6119	chr1:4692218-4693424	TCONS_00003965	ENSMUSG00000102175	ENSMUST00000193443	0	0	0.0371783	0.023324	0	0.0408886	0	0	0.0327525	0
XLOC_001826	Gm25493	chr1:4723276-4723379	TCONS_00003966	ENSMUSG00000088000	ENSMUST00000157375	0	0	0	0	0	0	0	0	0	0
XLOC_001827	Gm2053	chr1:4735045-4735676	TCONS_00003967	ENSMUSG00000103265	ENSMUST00000195671	0	0	0	0	0	0	0	0	0	0
XLOC_001828	Gm37144,Mrpl15	chr1:4773205-4785739	TCONS_00003968,TCONS_00003969,TCONS_00003970,TCONS_00003971,TCONS_00003972,TCONS_00003973,TCONS_00003974	ENSMUSG00000033845,ENSMUSG00000102275	ENSMUST00000130201,ENSMUST00000146665,ENSMUST00000156816,ENSMUST00000195445	184008	243714	226717	219454	238996	21.66	265477	223769	210992	244784
XLOC_001829	Gm6104	chr1:4807822-4897909	TCONS_00003975,TCONS_00003976	ENSMUSG00000062588	ENSMUST00000078030	0	0	0.0949752	0.160308	0	0	0	0.137991	0.220832	0
XLOC_001830	Gm37277	chr1:4905750-4906861	TCONS_00003977	ENSMUSG00000103280	ENSMUST00000194052	0.442374	107135	0.573692	0.559549	0.511264	0.180386	0.470941	0.335506	0.248425	0.53973
XLOC_001831	Rgs20	chr1:4908655-5162529	TCONS_00003978,TCONS_00003979,TCONS_00003980,TCONS_00003981,TCONS_00003982,TCONS_00003983	ENSMUSG00000002459	ENSMUST00000002533,ENSMUST00000118000,ENSMUST00000119256	338627	382042	375073	317899	440349	144983	136357	164928	124331	173213
XLOC_001832	Gm17100	chr1:4908655-5162529	TCONS_00003984	ENSMUSG00000091305	ENSMUST00000168963	0	0	0.773945	0	0	0	0	0	0	0
XLOC_001833	Gm37079	chr1:4908655-5162529	TCONS_00003985	ENSMUSG00000102653	ENSMUST00000194114	0.0265058	0	0.0346293	0.0231362	0.0344552	0.0196775	0	0	0.0167549	0
XLOC_001834	Gm7182	chr1:5276105-5277337	TCONS_00003986	ENSMUSG00000104352	ENSMUST00000193351	0	0	0	0	0	0	0	0	0	0
XLOC_001835	Gm36965	chr1:5617836-5618230	TCONS_00003987	ENSMUSG00000103936	ENSMUST00000193797	0	0	0	0	0	0	0	0	0	0
XLOC_001836	Gm22463	chr1:5644644-5644745	TCONS_00003988	ENSMUSG00000093015	ENSMUST00000175274	0	0	0	0	0	0	0	0	0	0
XLOC_001837	Gm37429	chr1:5842873-5844672	TCONS_00003989	ENSMUSG00000103519	ENSMUST00000193807	0.0141689	0	0	0.0125716	0.0292846	0.022037	0	0.0369383	0	0.0659843
XLOC_001838	Npbwr1	chr1:5913706-5917398	TCONS_00003990	ENSMUSG00000033774	ENSMUST00000044180	0	0	0.0120437	0	0	0	0	0	0	0
XLOC_001839	Gm19214	chr1:6048962-6050045	TCONS_00003991	ENSMUSG00000103090	ENSMUST00000191956	0	0	0	0	0	0	0	0	0	0
XLOC_001840	4732440D04Rik	chr1:6209865-6276648	TCONS_00003992,TCONS_00003993,TCONS_00003994	ENSMUSG00000090031	ENSMUST00000159618,ENSMUST00000191825	179039	0.968854	0.852917	132141	0.534205	0.717854	1475	11089	0.933509	0.83033
XLOC_001841	Gm7417	chr1:6359217-6394731	TCONS_00003995	ENSMUSG00000102706	ENSMUST00000192950	0	0	0	0	0	0	0.143064	0	0	0
XLOC_001842	Gm19026	chr1:6429654-6441296	TCONS_00003996	ENSMUSG00000103845	ENSMUST00000194240	0.0407133	0.075301	0.0431686	0.0366268	0.113132	0.117297	0.128789	0.0835646	0.0848829	0.0937037
XLOC_001843	Gm42492	chr1:6861236-6864151	TCONS_00003997	ENSMUSG00000103329	ENSMUST00000195780	0	0	0	0	0	0	0.0241542	0	0	0
XLOC_001844	Gm26983	chr1:7088919-7173628	TCONS_00003998	ENSMUSG00000098201	ENSMUST00000182051	0.56486	0	0.880485	0.465119	0	0.26955	0.481727	0.324895	0.209131	0.447892
XLOC_001845	Nras-ps2	chr1:7189741-7189919	TCONS_00003999	ENSMUSG00000103709	ENSMUST00000195269	0	0	0	0	0	0	0	0	0	0
XLOC_001846	Gm26901	chr1:7349405-7397869	TCONS_00004000,TCONS_00004001,TCONS_00004002	ENSMUSG00000097797	ENSMUST00000181554,ENSMUST00000193106,ENSMUST00000193732	24133	159583	180026	425997	178811	0.54945	0.350261	144541	0.329036	0.858374
XLOC_001847	Gm38216	chr1:7728860-7730565	TCONS_00004003	ENSMUSG00000103557	ENSMUST00000194872	0	0	0	0	0	0	0	0	0	0
XLOC_001848	Sntg1	chr1:8361474-9299238	TCONS_00004004,TCONS_00004005,TCONS_00004006,TCONS_00004007	ENSMUSG00000025909	ENSMUST00000115488,ENSMUST00000132064,ENSMUST00000140295,ENSMUST00000191683	0.00675941	0.0112595	0.0198626	0.011709	0.0289081	0	0	0	0	0
XLOC_001849	Gm38024	chr1:8361474-9299238	TCONS_00004008	ENSMUSG00000102647	ENSMUST00000192338	0.134663	0.248376	0.338476	0.230576	0.162657	0.0834807	0.278967	0.284998	0.164246	0.210536
XLOC_001850	Gm16284	chr1:8361474-9299238	TCONS_00004009	ENSMUSG00000086235	ENSMUST00000140995	0	0	0	0	0	0	0	0	0	0
XLOC_001851	Gm38259	chr1:8361474-9299238	TCONS_00004010	ENSMUSG00000102253	ENSMUST00000194602	0	0	0	0	0	0	0	0	0	0
XLOC_001852	Gm23358	chr1:8361474-9299238	TCONS_00004011	ENSMUSG00000093970	ENSMUST00000103887	0	0	0	0	0	0	0	0	0	0
XLOC_001853	Gm37005	chr1:8361474-9299238	TCONS_00004012	ENSMUSG00000103884	ENSMUST00000193281	0	0	0	0	0	0	0	0	0	0
XLOC_001854	Gm15452	chr1:8361474-9299238	TCONS_00004013	ENSMUSG00000084353	ENSMUST00000119877	0	0	0	0	0	0	0	0	0	0
XLOC_001855	Gm6152	chr1:8361474-9299238	TCONS_00004014	ENSMUSG00000086195	ENSMUST00000151704	0	0	0	0	0	0	0	0	0	0
XLOC_001856	Gm7493	chr1:8361474-9299238	TCONS_00004015	ENSMUSG00000066693	ENSMUST00000085919	0	0	0	0	0	0	0	0	0	0
XLOC_001857	Gm37629	chr1:8361474-9299238	TCONS_00004016	ENSMUSG00000102316	ENSMUST00000193635	0	0	0	0	0	0	0	0	0	0
XLOC_001858	Gm38008	chr1:8361474-9299238	TCONS_00004017	ENSMUSG00000103819	ENSMUST00000195333	0	0	0	0	0	0	0	0	0	0
XLOC_001859	Gm6187	chr1:9396772-9398687	TCONS_00004018	ENSMUSG00000101571	ENSMUST00000040649	0.0308192	0	0	0	0	0	0.0518913	0	0.0364552	0.0273379
XLOC_001860	Gm18299	chr1:9439740-9440376	TCONS_00004019	ENSMUSG00000104428	ENSMUST00000192026	0	0	0	0	0	0	0	0	0	0
XLOC_001861	Gm18300	chr1:9499337-9501522	TCONS_00004020	ENSMUSG00000103411	ENSMUST00000192792	0	0.0453508	0	0	0	0	0	0	0.030084	0.0398219
XLOC_001862	2610203C22Rik	chr1:9547947-9631231	TCONS_00004021,TCONS_00004022,TCONS_00004023,TCONS_00004024,TCONS_00004025,TCONS_00004026	ENSMUSG00000079671	ENSMUST00000115480,ENSMUST00000148585	164879	213184	118565	207577	27419	0.199537	0.49545	0.522432	183572	0.792161
XLOC_001863	Gm29520	chr1:9639254-9640582	TCONS_00004027	ENSMUSG00000099827	ENSMUST00000191209	0	0	0	0	0	0	0	0	0	0
XLOC_001864	Mybl1	chr1:9667406-9700370	TCONS_00004028,TCONS_00004029,TCONS_00004030,TCONS_00004031,TCONS_00004032,TCONS_00004033,TCONS_00004034	ENSMUSG00000025912	ENSMUST00000088658,ENSMUST00000115468	261132	324838	244957	22374	221807	190782	258355	259339	205889	221068
XLOC_001865	Vcpip1	chr1:9718621-9791924	TCONS_00004035	ENSMUSG00000045210	ENSMUST00000057438	620092	85594	696538	616568	73065	656665	966755	819385	627858	748584
XLOC_001866	Gm6195	chr1:9798106-9900848	TCONS_00004036,TCONS_00004037	ENSMUSG00000046334	ENSMUST00000063059	0.264466	0	0	0	0.282616	0	0.302727	0	0	0.15021
XLOC_001867	Gm22607	chr1:9798106-9900848	TCONS_00004038,TCONS_00004039	ENSMUSG00000088916	ENSMUST00000158291	0	0	0	0	0	0	0	0	0	0
XLOC_001868	Snhg6	chr1:9908637-9944124	TCONS_00004040,TCONS_00004041,TCONS_00004042,TCONS_00004043,TCONS_00004044,TCONS_00004045,TCONS_00004046,TCONS_00004047,TCONS_00004048	ENSMUSG00000098234	ENSMUST00000182580,ENSMUST00000182819	157536	197.54	201747	195235	185098	155377	163.56	141592	144754	155607
XLOC_001869	Snord87	chr1:9908637-9944124	TCONS_00004049	ENSMUSG00000093178	ENSMUST00000175437	122343	658478	176083	382481	942841	205449	273.84	0	535684	100456
XLOC_001870	Tcf24	chr1:9960162-10009136	TCONS_00004050,TCONS_00004051,TCONS_00004052,TCONS_00004053	ENSMUSG00000099032	ENSMUST00000097824,ENSMUST00000185184	133529	17065	141398	147403	173335	335875	453832	379564	318147	330487
XLOC_001871	Ppp1r42	chr1:9960162-10009136	TCONS_00004054	ENSMUSG00000025916	ENSMUST00000027049	0	0.0807167	0.0341394	0.0190817	0.0719245	0	0	0.0253716	0	0
XLOC_001872	Gm24674	chr1:10009813-10009917	TCONS_00004055	ENSMUSG00000095780	ENSMUST00000179194	0	0	0	0	0	0	0	0	0	0
XLOC_001873	Cops5	chr1:10024600-10038127	TCONS_00004056	ENSMUSG00000025917	ENSMUST00000027050	51397	565225	503797	500992	524609	580606	627228	545512	54481	585233
XLOC_001874	1700047N06Rik	chr1:10038132-10136768	TCONS_00004057	ENSMUSG00000102356	ENSMUST00000194474	0	0	0	0	0	0	0	0	0	0
XLOC_001875	Arfgef1,Gm37569	chr1:10137524-10232670	TCONS_00004058,TCONS_00004059,TCONS_00004060,TCONS_00004061,TCONS_00004062,TCONS_00004063,TCONS_00004064,TCONS_00004065,TCONS_00004066	ENSMUSG00000067851,ENSMUSG00000102556	ENSMUST00000088615,ENSMUST00000131556,ENSMUST00000192111	154374	192991	163733	145984	203675	154284	187015	17418	135708	177406
XLOC_001876	NA	chr1:10232735-10233010	TCONS_00004067	NA	NA	338976	272605	290197	671647	0	390309	400461	226202	0.758141	213625
XLOC_001877	Cpa6	chr1:10324726-10719945	TCONS_00004068	ENSMUSG00000042501	ENSMUST00000035577	0.0192346	0.0587419	0	0.0159502	0.104704	0.606763	145237	0.988244	106271	0.808677
XLOC_001878	Gm38005	chr1:10324726-10719945	TCONS_00004069	ENSMUSG00000103810	ENSMUST00000194845	0.0646262	0.064695	0.0154805	0.059311	0.051316	0.0623213	0.0529416	0.0561607	0.0745629	0.13888
XLOC_001879	Gm15604	chr1:10324726-10719945	TCONS_00004070	ENSMUSG00000083422	ENSMUST00000118350	0.667547	115314	107875	0.500173	109102	0.0315622	0.0388832	0.046362	0.0262184	0.0354512
XLOC_001880	Gm25253	chr1:10324726-10719945	TCONS_00004071	ENSMUSG00000094979	ENSMUST00000179958	0	0	0	0	0	0	0	0	0	0
XLOC_001881	Gm37133	chr1:10782455-10784377	TCONS_00004072	ENSMUSG00000103448	ENSMUST00000192705	0	0	0	0	0	0	0	0	0	0
XLOC_001882	Gm24173	chr1:10993464-11303681	TCONS_00004073,TCONS_00004074	ENSMUSG00000077318	ENSMUST00000104130	0	0	0	0	0	0	0	0	0	0
XLOC_001883	Gm28686	chr1:10993464-11303681	TCONS_00004075,TCONS_00004076	ENSMUSG00000101827	ENSMUST00000187404	0	0	0.116025	0.145413	0	0	0	0	0.0979655	0
XLOC_001884	Gm37410	chr1:11363925-11366964	TCONS_00004077	ENSMUSG00000103494	ENSMUST00000193623	0.0176346	0.0422247	0.0269943	0.0365951	0.0604804	0.0411966	0.0308913	0.0291254	0	0.050877
XLOC_001885	Gm29273	chr1:11414104-11975901	TCONS_00004078	ENSMUSG00000099845	ENSMUST00000188880	0	0	0	0	0	0	0	0	0	0
XLOC_001886	Gm29663	chr1:12667562-12673090	TCONS_00004079	ENSMUSG00000101314	ENSMUST00000186962	0	0	0	0	0	0	0	0	0	0
XLOC_001887	Slco5a1	chr1:12866548-12992689	TCONS_00004080,TCONS_00004081,TCONS_00004082,TCONS_00004083,TCONS_00004084,TCONS_00004085,TCONS_00004086,TCONS_00004087,TCONS_00004088,TCONS_00004089,TCONS_00004090,TCONS_00004091,TCONS_00004092,TCONS_00004093,TCONS_00004094,TCONS_00004095,TCONS_00004096,TCONS_00004097,TCONS_00004098,TCONS_00004099	ENSMUSG00000025938	ENSMUST00000115402,ENSMUST00000115403,ENSMUST00000136197,ENSMUST00000146763,ENSMUST00000147606,ENSMUST00000188454	253032	297461	286003	294748	357958	157862	138608	159391	0.897729	13985
XLOC_001888	Gm37162	chr1:13059400-13059951	TCONS_00004100	ENSMUSG00000104518	ENSMUST00000191708	0	0	0	0	0	0	0	0	0	0
XLOC_001889	Prdm14	chr1:13113456-13127163	TCONS_00004101	ENSMUSG00000042414	ENSMUST00000047577	0	0	0	0	0	0	0	0	0	0.00940241
XLOC_001890	Ncoa2	chr1:13139097-13374166	TCONS_00004102,TCONS_00004103,TCONS_00004104,TCONS_00004105,TCONS_00004106,TCONS_00004107,TCONS_00004108	ENSMUSG00000005886	ENSMUST00000006037,ENSMUST00000068304,ENSMUST00000081713	873146	748196	840274	826855	977457	723482	858296	833686	740439	716808
XLOC_001891	Gm38376	chr1:13139097-13374166	TCONS_00004109	ENSMUSG00000103506	ENSMUST00000195493	0.0627142	0.0240482	0.102702	0.0625119	0.107111	0.0458826	0.0253377	0.0941518	0.0535469	0.114553
XLOC_001892	Gm37409	chr1:13139097-13374166	TCONS_00004110	ENSMUSG00000103495	ENSMUST00000195811	0	0	0	0.0138682	0	0.0235632	0	0	0	0
XLOC_001893	Gm38223	chr1:13139097-13374166	TCONS_00004111	ENSMUSG00000102639	ENSMUST00000194484	0	0	0	0	0	0	0	0	0	0
XLOC_001894	Gm37702	chr1:13139097-13374166	TCONS_00004112	ENSMUSG00000104170	ENSMUST00000194357	0.143952	0.138103	0.0673217	0.0286637	0.0911027	0.0982603	0.0904424	0.153702	0.0840412	0.0613953
XLOC_001895	Gm23169	chr1:13139097-13374166	TCONS_00004113	ENSMUSG00000087782	ENSMUST00000157157	0	0	0	0	0	0	0	0	0	0
XLOC_001896	Gm38120	chr1:13139097-13374166	TCONS_00004114	ENSMUSG00000103085	ENSMUST00000195506	0.143638	0.19341	0.186279	0.213817	0.15986	0.0859677	0.185997	0.135393	0.109185	0.173374
XLOC_001897	Gm38380	chr1:13139097-13374166	TCONS_00004115	ENSMUSG00000102664	ENSMUST00000195718	0.0682924	0.147602	0.110598	0.0959721	0.176548	0.0986665	0.0654793	0.117826	0.0395612	0.106004
XLOC_001898	Gm7593	chr1:13407011-13407655	TCONS_00004116	ENSMUSG00000101171	ENSMUST00000187246	0.185378	0.0935632	0.526176	0.116559	0.256202	0	0.293286	0.129176	0	0.135081
XLOC_001899	Tram1	chr1:13564697-13589910	TCONS_00004117,TCONS_00004118,TCONS_00004119	ENSMUSG00000025935	ENSMUST00000027068	648182	791212	737308	632535	606629	435775	661683	445678	48.99	38459
XLOC_001900	Lactb2	chr1:13620922-13660546	TCONS_00004120,TCONS_00004121,TCONS_00004122,TCONS_00004123	ENSMUSG00000025937	ENSMUST00000027071	24646	230569	261952	258769	289147	748164	107432	665736	81586	963643
XLOC_001901	Gm38319	chr1:13620922-13660546	TCONS_00004124	ENSMUSG00000102982	ENSMUST00000194537	0.338895	0.532376	0.51827	0.506144	0.446116	0.301688	0.237175	0.314888	0.156404	0.268111
XLOC_001902	Gm26273	chr1:13774333-13774464	TCONS_00004125	ENSMUSG00000077368	ENSMUST00000104180	0	0	0	0	0	0	0	0	0	0
XLOC_001903	Gm5523	chr1:13785882-13786879	TCONS_00004126	ENSMUSG00000097711	ENSMUST00000180415	0.240243	0.472921	0.0489031	0.358761	0.263464	0.0617114	0.211678	0.0354604	0.0462231	0.224008
XLOC_001904	Gm36947	chr1:13846870-13849119	TCONS_00004127	ENSMUSG00000102166	ENSMUST00000194709	0	0	0	0	0	0	0	0	0	0
XLOC_001905	Gm37400	chr1:14109214-14112819	TCONS_00004128	ENSMUSG00000104209	ENSMUST00000193148	0	0	0	0	0	0	0	0	0	0
XLOC_001906	Eya1	chr1:14168953-14310235	TCONS_00004129,TCONS_00004130,TCONS_00004131,TCONS_00004132,TCONS_00004133,TCONS_00004134,TCONS_00004135,TCONS_00004136,TCONS_00004137,TCONS_00004138	ENSMUSG00000025932	ENSMUST00000027066,ENSMUST00000080664,ENSMUST00000168081,ENSMUST00000190337	0.413958	0.527172	0.369987	0.569699	0.320246	108611	208684	0.82383	220433	12522
XLOC_001907	Gm37444	chr1:14168953-14310235	TCONS_00004139	ENSMUSG00000102588	ENSMUST00000193605	0	0	0	0	0.216914	0	0	0	0	0.121037
XLOC_001908	Msc	chr1:14752936-14776931	TCONS_00004140	ENSMUSG00000025930	ENSMUST00000027062	0.10514	0.0540939	0.0282572	0.138121	0.0595165	0.0735637	0	0.109178	0.154666	0.132987
XLOC_001909	Smt3h2-ps4	chr1:14839868-14840156	TCONS_00004141	ENSMUSG00000081201	ENSMUST00000121569	0.311752	0	0	0	0	0	0	0	0	0
XLOC_001910	Trpa1	chr1:14872647-14918862	TCONS_00004142,TCONS_00004143	ENSMUSG00000032769	ENSMUST00000041447	0	0	0	0	0	0	0	0	0	0
XLOC_001911	Gm26345	chr1:15019039-15019159	TCONS_00004144	ENSMUSG00000088159	ENSMUST00000157534	0	0	0	0	0	0	0	0	0	0
XLOC_001912	Gm10566	chr1:15268801-15269797	TCONS_00004145	ENSMUSG00000073737	ENSMUST00000086739	0	0.0503024	0	0.0380758	0	0	0	0.037243	0.0489826	0
XLOC_001913	Gm25227	chr1:15287253-15723750	TCONS_00004146	ENSMUSG00000088829	ENSMUST00000158204	0	0	0	0	0	0	0	0	0	0
XLOC_001914	Gm6060	chr1:15760121-15760668	TCONS_00004147	ENSMUSG00000101652	ENSMUST00000188671	0.584842	0.805618	0	0.456234	0.807773	0	0.828751	0	124846	0.415191
XLOC_001915	Sbspon	chr1:15853330-15892722	TCONS_00004148	ENSMUSG00000032719	ENSMUST00000040695	0.0429546	0.108493	0.0526511	0.101189	0.0370696	0.0607036	0.0229256	0.0401558	0.0494327	0.097964
XLOC_001916	4930444P10Rik	chr1:16065978-16093325	TCONS_00004149,TCONS_00004150,TCONS_00004151	ENSMUSG00000067795	ENSMUST00000115367,ENSMUST00000145070,ENSMUST00000151004	0.0967149	0.172971	0.0999743	0.116115	0.0783183	0	0.0794359	0	0.0485075	0.0674633
XLOC_001917	Rpl7	chr1:16101294-16104662	TCONS_00004152,TCONS_00004153,TCONS_00004154	ENSMUSG00000043716	ENSMUST00000058437	580291	521889	632914	616439	621863	513248	456444	526294	540577	506071
XLOC_001918	Gm38249	chr1:16208196-16210517	TCONS_00004155	ENSMUSG00000104165	ENSMUST00000192560	0	0.0370597	0	0	0.0233046	0	0	0	0	0
XLOC_001919	Stau2	chr1:16228505-16520112	TCONS_00004156,TCONS_00004157,TCONS_00004158,TCONS_00004159,TCONS_00004160,TCONS_00004161,TCONS_00004162,TCONS_00004163,TCONS_00004164,TCONS_00004165,TCONS_00004166,TCONS_00004167,TCONS_00004168,TCONS_00004169,TCONS_00004170,TCONS_00004171,TCONS_00004172,TCONS_00004173,TCONS_00004174	ENSMUSG00000025920	ENSMUST00000027052,ENSMUST00000054668,ENSMUST00000115359,ENSMUST00000128957,ENSMUST00000131257,ENSMUST00000144138,ENSMUST00000145092,ENSMUST00000149320,ENSMUST00000159558,ENSMUST00000162007,ENSMUST00000162435,ENSMUST00000162627,ENSMUST00000162751	342042	441884	333425	332868	518288	74333	896824	717535	749749	699039
XLOC_001920	NA	chr1:16564629-16565012	TCONS_00004175	NA	NA	0.518505	0.484386	0.481585	0.574339	0.512085	0.417339	0.548848	0.367747	0.161648	0.937827
XLOC_001921	NA	chr1:16565811-16566307	TCONS_00004176	NA	NA	0.3017	0.677771	0.509784	0.306833	14635	0.594155	0.729677	0.389203	0.659485	0.95997
XLOC_001922	NA	chr1:16566359-16566826	TCONS_00004177	NA	NA	0.704777	0.960804	0.400223	0.463809	0.592993	0.453783	0.657356	0.207238	0.679017	0.837626
XLOC_001923	NA	chr1:16567212-16567468	TCONS_00004178	NA	NA	116847	0.677831	0	114748	210646	225896	0	0.999851	243975	209691
XLOC_001924	Ube2w	chr1:16568831-16621539	TCONS_00004179,TCONS_00004180,TCONS_00004181,TCONS_00004182,TCONS_00004183,TCONS_00004184,TCONS_00004185,TCONS_00004186	ENSMUSG00000025939	ENSMUST00000117146	186093	284004	192754	198005	184917	155751	227054	178423	156771	152423
XLOC_001925	Tceb1	chr1:16639486-16657063	TCONS_00004187,TCONS_00004188,TCONS_00004189,TCONS_00004190,TCONS_00004191,TCONS_00004192,TCONS_00004193,TCONS_00004194,TCONS_00004195,TCONS_00004196	ENSMUSG00000079658	ENSMUST00000115352,ENSMUST00000185771,ENSMUST00000186948,ENSMUST00000187910,ENSMUST00000188641	132087	170188	132409	145147	137501	999321	130.33	106.1	105398	114.4
XLOC_001926	Gm7654	chr1:16662979-16663662	TCONS_00004197	ENSMUSG00000100959	ENSMUST00000186738	0.0700065	0.364244	0.0927989	0.110794	0	0	0	0.068571	0	0.052188
XLOC_001927	Gm29649	chr1:16758204-16758623	TCONS_00004198	ENSMUSG00000100093	ENSMUST00000185649	0	0	0	0	0	0	0	0	0	0
XLOC_001928	Gm5828	chr1:16768278-16770138	TCONS_00004199	ENSMUSG00000091020	ENSMUST00000071842	0.0213681	0	0	0.0167258	0	0	0	0	0	0
XLOC_001929	Jph1	chr1:16898184-17097889	TCONS_00004200,TCONS_00004201,TCONS_00004202	ENSMUSG00000042686	ENSMUST00000038382	342035	253069	233401	193937	254749	365554	198031	239229	20614	338274
XLOC_001930	Gm28785	chr1:17250113-17250492	TCONS_00004203	ENSMUSG00000100272	ENSMUST00000187478	0	0	0	0	0	0	0	0	0	0
XLOC_001931	Rbm6-ps1	chr1:17397411-17400281	TCONS_00004204	ENSMUSG00000101589	ENSMUST00000186192	0.0177632	0.0269648	0.0528084	0.0394231	0.0288783	0.0678783	0.0143701	0.0193537	0.0342757	0.0467819
XLOC_001932	Gm6075	chr1:17429042-17429528	TCONS_00004205	ENSMUSG00000102048	ENSMUST00000186816	0.122301	0	0.260634	0.189148	0.145216	0.157348	0	0.0988511	0.400545	0.151378
XLOC_001933	Gm28154	chr1:17601887-17641081	TCONS_00004206	ENSMUSG00000100053	ENSMUST00000186267	0.0222004	0.10125	0.0736232	0.0361314	0.0648328	0.0449434	0.0808411	0.0236945	0.0627779	0.0540223
XLOC_001934	Gm16070	chr1:17676026-17805417	TCONS_00004207,TCONS_00004208,TCONS_00004209,TCONS_00004210	ENSMUSG00000085125	ENSMUST00000127328,ENSMUST00000149914,ENSMUST00000155588	0.0708749	0.088657	0.0952722	0.0557239	0.0547324	0.0829402	0.0558511	0.10703	0.0234245	0.0607147
XLOC_001935	Gm28153	chr1:17676026-17805417	TCONS_00004211	ENSMUSG00000099895	ENSMUST00000189853	0.0585719	0	0	0	0	0.0858425	0	0	0	0.0500264
XLOC_001936	Gm18775,Gm28756,RP24-571A14.6	chr1:17993009-18059056	TCONS_00004212,TCONS_00004213,TCONS_00004214,TCONS_00004216	ENSMUSG00000099473,ENSMUSG00000101717,ENSMUSG00000109887	ENSMUST00000188360,ENSMUST00000190763,ENSMUST00000209405	0.325218	0.600184	0.482713	0.507878	0.53213	0.470951	0.265877	0.617704	0.346366	0.66899
XLOC_001937	Gm28755	chr1:17993009-18059056	TCONS_00004215	ENSMUSG00000102001	ENSMUST00000185773	0	0	0	0	0	0	0	0	0	0
XLOC_001938	Crisp4	chr1:18115190-18145902	TCONS_00004217,TCONS_00004218,TCONS_00004219	ENSMUSG00000025774	ENSMUST00000026876,ENSMUST00000115340,ENSMUST00000115344	0	0	0	0.0374924	0	0	0	0.0888248	0	0
XLOC_001939	Defb44-ps	chr1:18210052-18223564	TCONS_00004220	ENSMUSG00000070977	ENSMUST00000126871	0	0	0	0	0	0	0	0	0	0
XLOC_001940	Defb18	chr1:18236472-18237443	TCONS_00004221	ENSMUSG00000073735	ENSMUST00000097818	0	0	0	0	0	0	0	0	0	0
XLOC_001941	Defb41	chr1:18250979-18265138	TCONS_00004222,TCONS_00004223	ENSMUSG00000067773	ENSMUST00000088463,ENSMUST00000097817	0.209666	0.181369	0.157532	0.1666	0.156677	0	0	0	0	0.0837752
XLOC_001942	Gm17837	chr1:18250979-18265138	TCONS_00004224	ENSMUSG00000101685	ENSMUST00000186435	0	0	0.0510694	0	0	0.104998	0.0594275	0.0371843	0	0
XLOC_001943	Gm24075	chr1:18969761-18969833	TCONS_00004225	ENSMUSG00000088800	ENSMUST00000158175	0	0	0	0	0	0	0	0	0	0
XLOC_001944	Gm15825	chr1:19063299-19166346	TCONS_00004226	ENSMUSG00000089787	ENSMUST00000159108	0	0	0	0	0	0.190042	0	0.0406629	0	0
XLOC_001945	Gm10075	chr1:19063299-19166346	TCONS_00004227	ENSMUSG00000100720	ENSMUST00000162030	0	0.103834	0.232812	0.0678193	0	0.127214	0.100974	0	0	0.0622655
XLOC_001946	Gm28341	chr1:19320225-19320697	TCONS_00004228	ENSMUSG00000101117	ENSMUST00000190883	0	0	0	0	0	0	0	0	0	0
XLOC_001947	Gm24633	chr1:19513854-19513919	TCONS_00004229	ENSMUSG00000084668	ENSMUST00000122719	0	0	0	0	0	0	0	0	0	0
XLOC_001948	Pkhd1	chr1:20057778-20618064	TCONS_00004230	ENSMUSG00000043760	ENSMUST00000088448	0	0	0	0	0	0	0	0	0	0.00671734
XLOC_001949	Gm37315	chr1:20057778-20618064	TCONS_00004231	ENSMUSG00000104095	ENSMUST00000194347	0.0930747	0.355301	0.235577	0.185288	0.254265	0.199348	0.632949	0.373416	0.226735	0.295816
XLOC_001950	Gm15795	chr1:20057778-20618064	TCONS_00004232	ENSMUSG00000090142	ENSMUST00000160969	0	0	0	0	0	0	0	0.080081	0.0891317	0
XLOC_001951	Gm24162	chr1:20057778-20618064	TCONS_00004233	ENSMUSG00000070175	ENSMUST00000093665	0	0	0	0	0	0	0	0	0	0
XLOC_001952	Il17f	chr1:20777145-20784270	TCONS_00004234	ENSMUSG00000041872	ENSMUST00000039046	0.133433	0.0887985	0.0814019	0.0529177	0	0	0.0933643	0	0.108435	0.0886311
XLOC_001953	Mcm3	chr1:20802967-20820312	TCONS_00004235	ENSMUSG00000041859	ENSMUST00000053266	333693	282521	301526	322783	317141	596718	435264	586512	484335	550275
XLOC_001954	Gm24723	chr1:20842534-20842666	TCONS_00004236	ENSMUSG00000088858	ENSMUST00000158233	0	0	0	0	0	0	0	0	0	0
XLOC_001955	6720483E21Rik	chr1:20888649-20890473	TCONS_00004237	ENSMUSG00000097934	ENSMUST00000181654	0.0710128	0.0465871	0.128655	0.111868	0.0406142	0.101299	0.0490544	0.0983518	0.117963	0.0649789
XLOC_001956	Gm24171	chr1:20890605-20939650	TCONS_00004238	ENSMUSG00000077314	ENSMUST00000104126	0	0	0	0	0	0	0	0	0	0
XLOC_001957	Tram2	chr1:20996298-21079229	TCONS_00004239,TCONS_00004240	ENSMUSG00000041779	ENSMUST00000037998	549473	509746	505581	463319	505969	389002	806882	464644	740168	452949
XLOC_001958	Gm28836	chr1:21240588-21271593	TCONS_00004241	ENSMUSG00000099343	ENSMUST00000185842	0	0	0	0.0558585	0	0	0	0	0	0
XLOC_001959	Gm4956	chr1:21285245-21298312	TCONS_00004242,TCONS_00004243	ENSMUSG00000025936	ENSMUST00000082032,ENSMUST00000178869	0.0316444	0.0886652	0.0404844	0.100079	0.163643	0.0416946	0	0.09101	0	0.0859571
XLOC_001960	Gm21909	chr1:21312516-21316320	TCONS_00004244	ENSMUSG00000093963	ENSMUST00000178260	0	0	0	0	0	0	0	0	0	0
XLOC_001961	Kcnq5	chr1:21398402-21962530	TCONS_00004245,TCONS_00004246,TCONS_00004247,TCONS_00004248,TCONS_00004249,TCONS_00004250	ENSMUSG00000028033	ENSMUST00000029667,ENSMUST00000115300,ENSMUST00000173058,ENSMUST00000173404	12969	106591	0.855694	114789	0.707457	206839	200972	221087	164791	192909
XLOC_001962	Gm36949	chr1:21398402-21962530	TCONS_00004251	ENSMUSG00000104138	ENSMUST00000192487	0	0	0	0	0	0	0	0	0	0.0115892
XLOC_001963	Gm7658	chr1:21398402-21962530	TCONS_00004252	ENSMUSG00000082935	ENSMUST00000119064	0.205604	0.312154	0.13507	0.179415	0.251708	0.0515312	0.056141	0.170498	0.130186	0.213609
XLOC_001964	Gm38243	chr1:21398402-21962530	TCONS_00004253	ENSMUSG00000103748	ENSMUST00000194737	0.391298	0.621282	0.639879	0.63738	0.915042	0.630067	106524	0.917997	0.37985	0.648945
XLOC_001965	Gm5696	chr1:22030063-22030615	TCONS_00004254	ENSMUSG00000099692	ENSMUST00000189850	0.0963078	0	0.107575	0	0	0.135247	0	0	0	0
XLOC_001966	Rims1	chr1:22286250-22805724	TCONS_00004255,TCONS_00004256,TCONS_00004257,TCONS_00004258,TCONS_00004259,TCONS_00004260,TCONS_00004261,TCONS_00004262,TCONS_00004263,TCONS_00004264	ENSMUSG00000041670	ENSMUST00000081544,ENSMUST00000097809,ENSMUST00000097810,ENSMUST00000097811,ENSMUST00000115273,ENSMUST00000164877	0.010532	0	0.0595759	0.0380586	0.0576084	0.0428614	0	0	0.0364634	0
XLOC_001967	Gm7761	chr1:22984862-22987125	TCONS_00004265	ENSMUSG00000101468	ENSMUST00000190510	0	0	0	0	0	0	0	0	0	0
XLOC_001968	Gm29506	chr1:23048294-23235673	TCONS_00004266	ENSMUSG00000101227	ENSMUST00000191045	0	0	0.0819689	0	0	0.029137	0.12212	0.0207558	0	0.014781
XLOC_001969	4933415F23Rik	chr1:23048294-23235673	TCONS_00004267	ENSMUSG00000073730	ENSMUST00000073179	0.0208724	0	0	0	0	0	0	0	0	0.0139045
XLOC_001970	Gm6420	chr1:23255684-23256407	TCONS_00004268	ENSMUSG00000102766	ENSMUST00000193885	0	0	0	0	0	0	0	0	0	0
XLOC_001971	Gm20954	chr1:23345955-23346599	TCONS_00004269	ENSMUSG00000101226	ENSMUST00000189078	0	0	0	0	0	0	0	0	0	0
XLOC_001972	Ogfrl1	chr1:23366423-23383175	TCONS_00004270,TCONS_00004271	ENSMUSG00000026158	ENSMUST00000027343	455383	566952	532153	457093	445623	306938	408282	447969	275308	368854
XLOC_001973	Smap1	chr1:23761752-23922317	TCONS_00004272,TCONS_00004273,TCONS_00004274,TCONS_00004275,TCONS_00004276	ENSMUSG00000026155	ENSMUST00000027339,ENSMUST00000129254	572824	732756	652628	55873	707982	381797	518429	408312	443866	434742
XLOC_001974	Sdhaf4	chr1:23995938-24005894	TCONS_00004277	ENSMUSG00000026154	ENSMUST00000027338	170307	203385	182946	220878	162373	121621	164134	152275	181251	120944
XLOC_001975	Fam135a	chr1:24011088-24100333	TCONS_00004278,TCONS_00004279,TCONS_00004280,TCONS_00004281,TCONS_00004282,TCONS_00004283,TCONS_00004284,TCONS_00004285,TCONS_00004286,TCONS_00004287,TCONS_00004288,TCONS_00004289	ENSMUSG00000026153	ENSMUST00000027337,ENSMUST00000187369,ENSMUST00000187752	88729	126889	10674	906793	108899	669866	997307	723151	738153	760378
XLOC_001976	Col19a1	chr1:24263993-24587472	TCONS_00004290,TCONS_00004291	ENSMUSG00000026141	ENSMUST00000051344,ENSMUST00000115244	0.0940868	0.0382086	0.0988238	0	0.0722205	0.172785	0.0311002	0.0701546	0.0326198	0.0992172
XLOC_001977	Gm26418	chr1:24263993-24587472	TCONS_00004292	ENSMUSG00000077463	ENSMUST00000104275	0	0	0	0	0	0	0	0	0	0
XLOC_001978	Tubb4b-ps2	chr1:24594086-24595423	TCONS_00004293	ENSMUSG00000099997	ENSMUST00000187481	0.155991	0	0.108355	0.12768	0.114011	0.205138	0.212689	0.0540348	0.105685	0.0975382
XLOC_001979	Gm10222,Gm28439	chr1:24611534-24612700	TCONS_00004294,TCONS_00004295	ENSMUSG00000067736,ENSMUSG00000100131	ENSMUST00000088336,ENSMUST00000187714	0	0.149142	0	0	0	0	0	0.139508	0.393106	0.0505134
XLOC_001980	Gm28438	chr1:24612774-24613119	TCONS_00004296	ENSMUSG00000101939	ENSMUST00000188299	0	0	0.293142	0.32822	0	0	0.567599	0.239822	0.489306	0.155779
XLOC_001981	Gm28437	chr1:24613188-24613971	TCONS_00004297	ENSMUSG00000101111	ENSMUST00000190277	0.183602	0.477551	0.0716825	0.140909	0	0	0.12693	0.167318	0.0700197	0.211743
XLOC_001982	Gm10925	chr1:24613973-24614651	TCONS_00004298	ENSMUSG00000100862	ENSMUST00000189941	0.176783	0.565107	0.311996	0.200016	0.100502	0.253672	0.572386	0.414551	0.200543	0.338667
XLOC_001983	Gm28661	chr1:24614884-24615565	TCONS_00004299	ENSMUSG00000102070	ENSMUST00000188231	0.253357	0.969746	0.102926	0.122093	0.319922	0.342687	0.165778	0.238621	0.184881	0.347259
XLOC_001984	Gm29216	chr1:24615705-24616197	TCONS_00004300	ENSMUSG00000101249	ENSMUST00000187117	0.249134	0.424101	0.139498	0.348163	0	0.168959	0.226092	0.110261	0.37104	0.594595
XLOC_001985	Gm28594	chr1:24910460-24911659	TCONS_00004301	ENSMUSG00000100808	ENSMUST00000187022	0	0	0	0	0	0	0	0	0	0
XLOC_001986	Gm28237	chr1:24963208-24965158	TCONS_00004302,TCONS_00004303	ENSMUSG00000100483	ENSMUST00000186563,ENSMUST00000189477	0.188321	0.0936409	0.204179	0.254793	0.0654554	0.0864183	0	0.108679	0.151255	0.101049
XLOC_001987	Gm29414	chr1:25026580-25027232	TCONS_00004304	ENSMUSG00000099392	ENSMUST00000185379	0	0	0	0	0	0	0	0	0	0
XLOC_001988	Adgrb3	chr1:25067475-25829707	TCONS_00004305,TCONS_00004306,TCONS_00004307,TCONS_00004308	ENSMUSG00000033569	ENSMUST00000041838,ENSMUST00000126626,ENSMUST00000135518,ENSMUST00000151309	0.0481692	0	0.0470617	0	0.0265965	0.00937787	0.0194859	0.0457644	0.037829	0.0188894
XLOC_001989	Gm20172	chr1:25067475-25829707	TCONS_00004309	ENSMUSG00000104257	ENSMUST00000193138	0	0	0	0.0175292	0	0	0	0	0	0
XLOC_001990	Gm22260	chr1:25067475-25829707	TCONS_00004310	ENSMUSG00000096866	ENSMUST00000178643	0	0	0	0	0	0	0	0	0	0
XLOC_001991	Gm37543	chr1:25067475-25829707	TCONS_00004311	ENSMUSG00000102296	ENSMUST00000192443	0	0	0	0	0	0	0	0	0	0
XLOC_001992	Gm37331	chr1:25067475-25829707	TCONS_00004312	ENSMUSG00000103209	ENSMUST00000192367	0	0	0	0	0	0	0	0	0	0
XLOC_001993	Gm37211	chr1:25067475-25829707	TCONS_00004313	ENSMUSG00000104027	ENSMUST00000193392	0.0080554	0.0348074	0	0	0	0.012842	0	0	0.0219224	0
XLOC_001994	Gm37862	chr1:25067475-25829707	TCONS_00004314	ENSMUSG00000102407	ENSMUST00000193079	0	0	0	0	0	0	0	0	0	0
XLOC_001995	Gm38286	chr1:25067475-25829707	TCONS_00004315	ENSMUSG00000103214	ENSMUST00000195128	0	0	0	0	0	0	0	0	0	0
XLOC_001996	Gm37880	chr1:25067475-25829707	TCONS_00004316	ENSMUSG00000104100	ENSMUST00000192216	0.0533568	0.0644932	0.014421	0.0362648	0.0433127	0.100366	0.164813	0.0552537	0.0399213	0.0625236
XLOC_001997	Gm37011	chr1:25067475-25829707	TCONS_00004317	ENSMUSG00000103889	ENSMUST00000195543	0.0255044	0.0813893	0.07336	0.0801378	0.0933532	0.0386212	0.0947634	0.0840919	0	0.0408587
XLOC_001998	Gm29214	chr1:25067475-25829707	TCONS_00004318	ENSMUSG00000101301	ENSMUST00000190216	0	0	0	0	0	0	0	0	0	0
XLOC_001999	Gm37051	chr1:25067475-25829707	TCONS_00004319	ENSMUSG00000104221	ENSMUST00000194535	0	0	0	0	0	0	0	0	0	0
[truncated: 50,601 more rows]

## Sheet: CHX207 day12
gene_id	gene_short_name	locus	transcript_ids	ensembl_gene_ids	ensembl_transcript_ids	CHX207_d12_1	CHX207 _d12_2	CHX207_d12_3	CHX207_d12_4	CHX207_d12_5	MCA207_d12_1	MCA207_d12_2	MCA207_d12_3	MCA207_d12_4	MCA207_d12_5
XLOC_000001	4933401J01Rik	chr1:3073252-3074322	TCONS_00000001	ENSMUSG00000102693	ENSMUST00000193812	0	0	0	0	0	0	0	0	0	0
XLOC_000002	Gm26206	chr1:3102015-3102125	TCONS_00000002	ENSMUSG00000064842	ENSMUST00000082908	0	0	0	0	0	0	0	0	0	0
XLOC_000003	Gm18956	chr1:3214481-3671498	TCONS_00000003	ENSMUSG00000102851	ENSMUST00000192857	0	0	0	0	0	0	0	0	0	0
XLOC_000004	Gm1992	chr1:3214481-3671498	TCONS_00000004	ENSMUSG00000089699	ENSMUST00000161581	0	0	0	0	0	0	0	0	0	0
XLOC_000005	Gm7341	chr1:3214481-3671498	TCONS_00000005	ENSMUSG00000103147	ENSMUST00000192183	0	0	0	0	0	0	0	0	0	0
XLOC_000006	Gm10568	chr1:3680154-3681788	TCONS_00000006	ENSMUSG00000102348	ENSMUST00000193244	0	0	0	0	0	0	0	0	0	0
XLOC_000007	Gm38385	chr1:3752009-3754360	TCONS_00000007	ENSMUSG00000102592	ENSMUST00000194454	0	0	0.0204478	0	0	0	0	0	0	0
XLOC_000008	Gm37587	chr1:4497473-4499558	TCONS_00000008	ENSMUSG00000104238	ENSMUST00000194935	0	0	0	0	0	0	0	0	0	0
XLOC_000009	Gm7357	chr1:4522904-4526737	TCONS_00000009	ENSMUSG00000102269	ENSMUST00000195361	0	0.0174844	0	0.0167035	0	0.0117895	0.0139009	0.00815361	0	0
XLOC_000010	Gm22307	chr1:4529016-4529123	TCONS_00000010	ENSMUSG00000096126	ENSMUST00000180019	0	0	0	0	0	0	0	0	0	0
XLOC_000011	Gm7369	chr1:4610470-4611406	TCONS_00000011	ENSMUSG00000102735	ENSMUST00000192738	0	0.0564062	0	0	0	0	0	0	0	0
XLOC_000012	Gm6123	chr1:4771130-4772199	TCONS_00000012	ENSMUSG00000103922	ENSMUST00000193658	0.0640647	0	0.0594179	0	0	0	0.0571591	0.0315929	0	0
XLOC_000013	Gm37988,Lypla1,Tcea1	chr1:4807822-4897909	TCONS_00000013,TCONS_00000014,TCONS_00000015,TCONS_00000016,TCONS_00000017,TCONS_00000018,TCONS_00000019,TCONS_00000020,TCONS_00000021,TCONS_00000022,TCONS_00000023,TCONS_00000024	ENSMUSG00000025903,ENSMUSG00000033813,ENSMUSG00000104217	ENSMUST00000027036,ENSMUST00000081551,ENSMUST00000115529,ENSMUST00000119612,ENSMUST00000150971,ENSMUST00000155020,ENSMUST00000165720	877863	127594	101868	940378	966883	854194	110018	102.17	914286	935044
XLOC_000014	NA	chr1:4907186-4907736	TCONS_00000025	NA	NA	0.208131	0.119161	0.325148	0.463182	0.200467	0	0.19271	0.0641496	0	0.0911445
XLOC_000015	Gm16041	chr1:4908655-5162529	TCONS_00000026	ENSMUSG00000085623	ENSMUST00000144339	0.0214099	0.133753	0.0722206	0.0316222	0.0483211	0.0443984	0.106712	0.0371963	0.0646057	0.105918
XLOC_000016	Gm17101	chr1:4908655-5162529	TCONS_00000027	ENSMUSG00000091665	ENSMUST00000169520	0	0	0	0	0	0	0	0	0	0
XLOC_000017	Atp6v1h	chr1:4908655-5162529	TCONS_00000028,TCONS_00000029,TCONS_00000030,TCONS_00000031,TCONS_00000032,TCONS_00000033	ENSMUSG00000033793	ENSMUST00000044369,ENSMUST00000192698,ENSMUST00000192847	308157	296777	298597	261099	270484	280154	344579	332007	303905	270098
XLOC_000018	Gm37567	chr1:5307738-5310017	TCONS_00000034	ENSMUSG00000104046	ENSMUST00000193241	772539	782652	832231	714847	81723	599722	651526	690374	673333	640301
XLOC_000019	Gm38264	chr1:5403546-5405578	TCONS_00000035	ENSMUSG00000102907	ENSMUST00000194850	0	0	0	0	0	0	0	0	0	0
XLOC_000020	Oprk1	chr1:5588492-5606131	TCONS_00000036,TCONS_00000037,TCONS_00000038,TCONS_00000039	ENSMUSG00000025905	ENSMUST00000027038,ENSMUST00000160339,ENSMUST00000160777	0	0	0	0	0	0	0	0	0	0
XLOC_000021	Rb1cc1	chr1:6209865-6276648	TCONS_00000040,TCONS_00000041,TCONS_00000042,TCONS_00000043,TCONS_00000044,TCONS_00000045	ENSMUSG00000025907	ENSMUST00000027040	100761	116657	113997	986938	111954	907885	132728	148422	10465	102008
XLOC_000022	Fam150a	chr1:6359217-6394731	TCONS_00000046	ENSMUSG00000087247	ENSMUST00000133144	0	0	0	0	0.0683344	0	0.215552	0.16077	0	0.0643401
XLOC_000023	Gm2147	chr1:6359217-6394731	TCONS_00000047	ENSMUSG00000103355	ENSMUST00000193588	0	0	0	0	0	0	0.090676	0.0603545	0	0
XLOC_000024	St18	chr1:6487230-6860940	TCONS_00000048,TCONS_00000049,TCONS_00000050,TCONS_00000051,TCONS_00000052,TCONS_00000053,TCONS_00000054,TCONS_00000055,TCONS_00000056	ENSMUSG00000033740	ENSMUST00000043578,ENSMUST00000131494,ENSMUST00000140079,ENSMUST00000150761,ENSMUST00000151281,ENSMUST00000163727	0.201886	0.0622849	0.0923861	0.166959	0.154165	0.184619	0.351593	0.40191	0.250761	0.304183
XLOC_000025	Gm7449	chr1:6910559-6911222	TCONS_00000057	ENSMUSG00000104385	ENSMUST00000194393	0	0	0	0	0	0.125919	0	0	0	0
XLOC_000026	Gm37108	chr1:6916558-6923588	TCONS_00000058	ENSMUSG00000102135	ENSMUST00000194605	0.12544	0.432994	0.712167	0.865091	131831	133134	106146	18981	0.916756	161819
XLOC_000027	Gm37275	chr1:6929758-6929788	TCONS_00000059	ENSMUSG00000103282	ENSMUST00000191703	0	0	0	0	0	0	0	0	0	0
XLOC_000028	Gm37225	chr1:6998216-6998541	TCONS_00000060	ENSMUSG00000102534	ENSMUST00000193423	0	0	0	0	0	0	0	0	0	0
XLOC_000029	Gm37489	chr1:7013761-7013920	TCONS_00000061	ENSMUSG00000102213	ENSMUST00000191883	0	0	0	0	0	0	0	0	0	0
XLOC_000030	Gm5694	chr1:7026204-7056954	TCONS_00000062,TCONS_00000063,TCONS_00000064	ENSMUSG00000103629	ENSMUST00000195648	795673	951604	103921	991969	846289	219489	384165	262439	205282	344812
XLOC_000031	NA	chr1:7026204-7056954	TCONS_00000065	NA	NA	0.551437	0.473222	0.434248	0.501819	0.38684	0.166089	0.229661	0.196431	0.106552	0.0966515
XLOC_000032	NA	chr1:7026204-7056954	TCONS_00000066	NA	NA	0.291102	0.520204	0.635799	0.334757	0.471656	0.0870711	0.162794	0.160916	0.161211	0.291102
XLOC_000033	Gm5694	chr1:7026204-7056954	TCONS_00000067	ENSMUSG00000103629	ENSMUST00000195648	0.704592	0.928121	0.33626	0.935824	0.924771	0.0660841	0.285765	0.195323	0.18808	0.547459
XLOC_000034	Pcmtd1	chr1:7088919-7173628	TCONS_00000068,TCONS_00000069,TCONS_00000070,TCONS_00000071,TCONS_00000074	ENSMUSG00000051285	ENSMUST00000061280	791909	103357	10162	865113	91322	746166	156375	161655	979032	88518
XLOC_000035	Gm38372	chr1:7088919-7173628	TCONS_00000072,TCONS_00000073	ENSMUSG00000103509	ENSMUST00000194854	0.778409	131654	0.773974	0.93185	104822	0.82128	227812	233877	15121	0.910071
XLOC_000036	Gm9826	chr1:7177738-7179037	TCONS_00000075	ENSMUSG00000048538	ENSMUST00000029124	0.0903428	0.045767	0	0	0.0444519	0.0320405	0	0	0	0.0830081
XLOC_000037	Gm23274	chr1:7265802-7265932	TCONS_00000076	ENSMUSG00000077244	ENSMUST00000104056	0	0	0	0	0	0	0	0	0	0
XLOC_000038	Gm19002	chr1:7315450-7316462	TCONS_00000077	ENSMUSG00000102768	ENSMUST00000192649	0	0	0	0	0	0	0	0	0	0
XLOC_000039	Gm18984	chr1:7410678-7411993	TCONS_00000078	ENSMUSG00000103498	ENSMUST00000193998	0	0	0	0	0	0	0	0	0	0
XLOC_000040	Gm30414	chr1:7497967-7518149	TCONS_00000079	ENSMUSG00000103067	ENSMUST00000194886	0.180295	0.44696	0.140519	0.110673	0.229257	0.224196	0.323569	0.247832	0.252588	0.151509
XLOC_000041	Gm37791	chr1:7591645-7591931	TCONS_00000080	ENSMUSG00000102320	ENSMUST00000195081	0	0	0	0	0	0	0	0	0	0
XLOC_000042	Gm7470	chr1:7597378-7599473	TCONS_00000081	ENSMUSG00000104226	ENSMUST00000194219	0	0	0.0225379	0	0	0	0	0	0	0
XLOC_000043	Rps2-ps2	chr1:7664080-7664961	TCONS_00000082	ENSMUSG00000103903	ENSMUST00000194305	0	0	0	0	0.0615105	0.0465011	0.114487	0	0.0632732	0
XLOC_000044	Gm24276,Gm36964	chr1:8361474-9299238	TCONS_00000083,TCONS_00000084,TCONS_00000085	ENSMUSG00000076135,ENSMUSG00000103933	ENSMUST00000102181,ENSMUST00000191876	16529	831824	143341	538131	177059	109283	319324	126083	117201	985889
XLOC_000045	Gm7445	chr1:8361474-9299238	TCONS_00000086,TCONS_00000087	ENSMUSG00000104504	ENSMUST00000192115	0	0	0	0	0	0	0	0	0	0
XLOC_000046	Gm37143	chr1:8361474-9299238	TCONS_00000088,TCONS_00000089	ENSMUSG00000102871	ENSMUST00000195180	0	0	0	0	0	0	0	0	0	0
XLOC_000047	Gm7512	chr1:9450578-9451748	TCONS_00000090	ENSMUSG00000102272	ENSMUST00000195217	0	0	0	0	0	0	0	0	0	0
XLOC_000048	Gm24765	chr1:9458669-9458772	TCONS_00000091	ENSMUSG00000065625	ENSMUST00000083691	0	0	0	0	0	0	0	0	0	0
XLOC_000049	Rrs1	chr1:9545407-9547455	TCONS_00000092	ENSMUSG00000061024	ENSMUST00000072079	461733	346733	354048	428129	375731	481815	269985	250964	361791	397873
XLOC_000050	Adhfe1	chr1:9547947-9631231	TCONS_00000093,TCONS_00000094,TCONS_00000095	ENSMUSG00000025911	ENSMUST00000144177	0.845898	121201	105789	105646	0.929601	0.643923	0.596385	0.458186	0.637333	129862
XLOC_000051	Gm6161	chr1:9547947-9631231	TCONS_00000096	ENSMUSG00000081441	ENSMUST00000121942	0.0531552	0	0.0381734	0.117485	0.210348	0.0268563	0.0715613	0.0633163	0.116752	0
XLOC_000052	3110035E14Rik	chr1:9547947-9631231	TCONS_00000097	ENSMUSG00000067879	ENSMUST00000088666	0.0294868	0.0365773	0.103242	0	0.057143	0.0099179	0.0582088	0	0.0140122	0.0138561
XLOC_000053	1700034P13Rik	chr1:9718621-9791924	TCONS_00000098,TCONS_00000099,TCONS_00000100,TCONS_00000101	ENSMUSG00000097893	ENSMUST00000181358,ENSMUST00000189431,ENSMUST00000207445	169746	166994	126555	212172	199107	146665	136232	187877	185861	122818
XLOC_000054	Sgk3	chr1:9798106-9900848	TCONS_00000102,TCONS_00000103,TCONS_00000104,TCONS_00000105,TCONS_00000106	ENSMUSG00000025915	ENSMUST00000097826,ENSMUST00000166384,ENSMUST00000168907,ENSMUST00000171265	187215	389841	215237	181782	238548	322951	444364	358122	383503	389381
XLOC_000055	Mcmdc2	chr1:9908637-9944124	TCONS_00000107,TCONS_00000108,TCONS_00000109,TCONS_00000110,TCONS_00000111,TCONS_00000112,TCONS_00000113,TCONS_00000114,TCONS_00000115,TCONS_00000116,TCONS_00000117	ENSMUSG00000046101	ENSMUST00000052843,ENSMUST00000118098,ENSMUST00000125294,ENSMUST00000140948,ENSMUST00000171802	0.175301	0.401519	0.221225	0.158519	0.168389	0.15009	0.158656	0.146081	0.188398	0.131975
XLOC_000056	E330040D14Rik	chr1:9960162-10009136	TCONS_00000118	ENSMUSG00000104025	ENSMUST00000192299	0.33815	0	0.178685	0	0.157005	0.275532	0.473797	0.574913	0.373515	0.326285
XLOC_000057	Gm15818	chr1:9960162-10009136	TCONS_00000119	ENSMUSG00000087199	ENSMUST00000134692	0	0	0	0	0	0	0	0	0	0
XLOC_000058	Cspp1	chr1:10038132-10136768	TCONS_00000120,TCONS_00000121,TCONS_00000122,TCONS_00000123,TCONS_00000124,TCONS_00000125,TCONS_00000126,TCONS_00000127,TCONS_00000128,TCONS_00000129,TCONS_00000130,TCONS_00000131,TCONS_00000132,TCONS_00000133,TCONS_00000134,TCONS_00000135,TCONS_00000136,TCONS_00000137,TCONS_00000138	ENSMUSG00000056763	ENSMUST00000071087,ENSMUST00000117415,ENSMUST00000118263,ENSMUST00000119714,ENSMUST00000122156,ENSMUST00000186294	609487	633463	617308	610217	678538	480279	501062	537725	476152	491679
XLOC_000059	Gm26348	chr1:10137524-10232670	TCONS_00000139	ENSMUSG00000088153	ENSMUST00000157528	0.739975	0	0	0.810451	0	0	0	0.476284	0	0
XLOC_000060	Gm15603	chr1:10324726-10719945	TCONS_00000140	ENSMUSG00000081417	ENSMUST00000119252	0	0	0	0	0	0	0	0	0	0
XLOC_000061	Gm5522	chr1:10805280-10806522	TCONS_00000141	ENSMUSG00000100212	ENSMUST00000189483	0	0	0	0	0	0	0	0	0	0
XLOC_000062	Gm28659	chr1:10868687-10869446	TCONS_00000142	ENSMUSG00000100648	ENSMUST00000188013	0	0.0868539	0.311524	0.183227	0.470545	0.680698	0.42304	0.354569	0.336504	0.750469
XLOC_000063	NA	chr1:10880872-10882185	TCONS_00000143	NA	NA	0	176748	255996	365794	972722	941973	0	12874	0	574077
XLOC_000064	Gm22963	chr1:10921669-10921760	TCONS_00000144	ENSMUSG00000088585	ENSMUST00000157960	0	0	0	0	0	0	0	0	0	0
XLOC_000065	Prex2	chr1:10993464-11303681	TCONS_00000145,TCONS_00000146	ENSMUSG00000048960	ENSMUST00000027056	113295	193673	123596	104578	136157	108814	115078	0.986778	114571	109362
XLOC_000066	A830018L16Rik	chr1:11414104-11975901	TCONS_00000147,TCONS_00000148,TCONS_00000149,TCONS_00000150,TCONS_00000151	ENSMUSG00000057715	ENSMUST00000048613,ENSMUST00000135014,ENSMUST00000137824,ENSMUST00000171690,ENSMUST00000179089	0.00817996	0.0630187	0.0263792	0	0.00827271	0.0111216	0.0395004	0.0110009	0.0331063	0.016312
XLOC_000067	Gm38178	chr1:11414104-11975901	TCONS_00000152	ENSMUSG00000103825	ENSMUST00000194502	0.0736895	0.064112	0.085389	0.0363219	0.0594615	0.0400219	0.0762736	0.0848564	0.0198644	0.100161
XLOC_000068	Gm38069	chr1:11414104-11975901	TCONS_00000153	ENSMUSG00000103561	ENSMUST00000195360	0	0.0258786	0.0656725	0	0	0.0134223	0.0422195	0	0.0382494	0
XLOC_000069	Gm7560	chr1:12120959-12121832	TCONS_00000154	ENSMUSG00000101610	ENSMUST00000187748	0	0	0.0668973	0	0	0.0934124	0	0.0728225	0	0
XLOC_000070	Gm22633	chr1:12374935-12375042	TCONS_00000155	ENSMUSG00000093864	ENSMUST00000179834	0	0	0	0	0	0	0	0	0	0
XLOC_000071	Mir6341	chr1:12425985-12426106	TCONS_00000156	ENSMUSG00000098555	ENSMUST00000183490	0	0	0	0	0	0	0	0	0	0
XLOC_000072	Gm2383	chr1:12565576-12566383	TCONS_00000157	ENSMUSG00000097628	ENSMUST00000181461	112959	0.640767	0.222942	0.707936	0.798114	0.452739	0.580076	0.412952	0.629012	0.548703
XLOC_000073	Gm6216	chr1:12655866-12656553	TCONS_00000158	ENSMUSG00000098163	ENSMUST00000182390	0	0	0	0	0	0	0	0	0	0
XLOC_000074	Gm17644	chr1:12667562-12673090	TCONS_00000159	ENSMUSG00000097171	ENSMUST00000181272	0	0.019581	0	0.0702154	0.0275955	0.0287086	0.031648	0.0274681	0.0148299	0
XLOC_000075	Sulf1	chr1:12692265-12861192	TCONS_00000160,TCONS_00000161,TCONS_00000162,TCONS_00000163,TCONS_00000164,TCONS_00000165,TCONS_00000166	ENSMUSG00000016918	ENSMUST00000088585,ENSMUST00000177608,ENSMUST00000180062,ENSMUST00000186051	419534	668833	473083	354926	555765	488632	541289	49195	483611	294399
XLOC_000076	Gm5250	chr1:13062024-13062345	TCONS_00000167	ENSMUSG00000069620	ENSMUST00000059065	0	0	0	0	0	0	0	0	0	0
XLOC_000077	Gm29283	chr1:13068837-13078662	TCONS_00000168	ENSMUSG00000099498	ENSMUST00000187394	0	0	0	0	0	0	0	0	0	0
XLOC_000078	Gm27881	chr1:13139097-13374166	TCONS_00000169	ENSMUSG00000099183	ENSMUST00000183805	0	0	0	0	0	0	0	0	0	0
XLOC_000079	Gm29570	chr1:13376069-13388413	TCONS_00000170	ENSMUSG00000101476	ENSMUST00000185813	0	0	0	0	0	0	0.120323	0	0	0
XLOC_000080	Xkr9	chr1:13668770-13701723	TCONS_00000171	ENSMUSG00000067813	ENSMUST00000088542	0	0	0	0	0	0.0197169	0.0401569	0.0636622	0.0301968	0
XLOC_000081	Gm25491	chr1:13932377-13932685	TCONS_00000172	ENSMUSG00000089358	ENSMUST00000158733	0	0	0	0	0	0	0	0	0	0
XLOC_000082	Gm22616	chr1:14168953-14310235	TCONS_00000173	ENSMUSG00000095853	ENSMUST00000179783	0	0	0	0	0	0	0	0	0	0
XLOC_000083	Gm9947	chr1:14752936-14776931	TCONS_00000174,TCONS_00000175,TCONS_00000176	ENSMUSG00000054493	ENSMUST00000067599,ENSMUST00000187401	0	0.0190614	0.0222086	0	0	0.0635321	0	0.0846375	0	0.0889673
XLOC_000084	Gm37412	chr1:14788644-14792965	TCONS_00000177	ENSMUSG00000103492	ENSMUST00000194866	0.0100786	0.0158825	0.0113191	0.0303701	0	0	0.0126056	0.0146434	0.0215202	0.0110769
XLOC_000085	Rpl5-ps1	chr1:14865071-14865965	TCONS_00000178	ENSMUSG00000082193	ENSMUST00000121367	239168	122063	109079	140403	162014	125254	145189	173996	134952	203989
XLOC_000086	Kcnb2	chr1:15287253-15723750	TCONS_00000179,TCONS_00000180,TCONS_00000181	ENSMUSG00000092083	ENSMUST00000170146,ENSMUST00000175681	0.00585701	0.00910333	0	0.00300707	0.00653982	0.00422491	0.00359066	0.00425732	0.00314744	0.0032038
XLOC_000087	Gm38116	chr1:15287253-15723750	TCONS_00000182	ENSMUSG00000102937	ENSMUST00000193873	0	0	0	0	0	0	0	0	0	0
XLOC_000088	Gm37138	chr1:15287253-15723750	TCONS_00000183	ENSMUSG00000104149	ENSMUST00000194564	0.864965	141339	123544	0.970795	0.772323	0.979385	143777	104068	108419	0.892063
XLOC_000089	Gm25168	chr1:15757831-15757963	TCONS_00000184	ENSMUSG00000077377	ENSMUST00000104189	0	0	0	0	0	0	0	0	0	0
XLOC_000090	Gm28669	chr1:15760760-15760860	TCONS_00000185	ENSMUSG00000100814	ENSMUST00000188400	0	0	0	0	0	0	0	0	0	0
XLOC_000091	Terf1	chr1:15805601-15844799	TCONS_00000186,TCONS_00000187,TCONS_00000188,TCONS_00000189,TCONS_00000190	ENSMUSG00000025925	ENSMUST00000027057,ENSMUST00000188371	197014	211579	178026	185624	202943	161622	173191	194663	182654	193988
XLOC_000092	Gm37509	chr1:15853330-15892722	TCONS_00000191,TCONS_00000192	ENSMUSG00000104379	ENSMUST00000194867	0.0136216	0.0427936	0.0309398	0.0284202	0.0298231	0.0100449	0	0.0588306	0.0298384	0.014827
XLOC_000093	Gm23259	chr1:15853330-15892722	TCONS_00000193,TCONS_00000194	ENSMUSG00000088943	ENSMUST00000158318	0	0	0	0	0	0	0	0	0	0
XLOC_000094	Gm7634	chr1:16053334-16053887	TCONS_00000195	ENSMUSG00000100652	ENSMUST00000185778	0.588998	0.386676	0.443948	0.198261	0.104471	0.307989	0.211759	0.129329	0.0967703	0.102637
XLOC_000095	Rdh10	chr1:16105342-16134366	TCONS_00000196,TCONS_00000197	ENSMUSG00000025921	ENSMUST00000027053	931006	112533	754402	849327	855628	977113	11725	972005	122021	800672
XLOC_000096	Gm28095	chr1:16228505-16520112	TCONS_00000198	ENSMUSG00000100868	ENSMUST00000186343	0	0	0	0	0.0337264	0	0.035231	0	0.067823	0.0327485
XLOC_000097	Gm7568	chr1:16228505-16520112	TCONS_00000199,TCONS_00000200	ENSMUSG00000089982	ENSMUST00000160446,ENSMUST00000161626	0	0	0	0	0	0	0	0	0	0.183506
XLOC_000098	Gm38342	chr1:16568831-16621539	TCONS_00000201	ENSMUSG00000102457	ENSMUST00000195710	0.0168813	0.0422289	0.0180476	0	0.016641	0.0252399	0	0.0486726	0	0
XLOC_000099	D030040B21Rik	chr1:16657551-16662278	TCONS_00000202	ENSMUSG00000097744	ENSMUST00000181371	0.120481	0.269392	0.0907468	0.13483	0.133746	0.0712889	0.200071	0.208242	0.107477	0.144514
XLOC_000100	Tmem70	chr1:16665206-16678329	TCONS_00000203,TCONS_00000204,TCONS_00000205	ENSMUSG00000025940	ENSMUST00000065373,ENSMUST00000177501	258917	364169	266817	266127	287771	298217	322746	253134	282682	291505
XLOC_000101	Ly96	chr1:16688368-16709984	TCONS_00000206,TCONS_00000207,TCONS_00000208,TCONS_00000209,TCONS_00000210	ENSMUSG00000025779	ENSMUST00000026881,ENSMUST00000190366	850958	107118	677113	830444	824677	530357	126968	141271	102157	718858
XLOC_000102	Gm28376	chr1:16898184-17097889	TCONS_00000211	ENSMUSG00000101640	ENSMUST00000186604	0	0	0	0	0	0	0	0	0	0
XLOC_000103	4921511E07Rik	chr1:16898184-17097889	TCONS_00000212	ENSMUSG00000104133	ENSMUST00000194790	0	0	0	0	0	0	0	0	0	0
XLOC_000104	Gm28783	chr1:17124746-17128956	TCONS_00000213	ENSMUSG00000100110	ENSMUST00000188872	0	0	0	0	0	0	0	0	0	0
XLOC_000105	Gdap1	chr1:17145361-17164271	TCONS_00000214	ENSMUSG00000025777	ENSMUST00000026879	0	0	0	0	0	0.137779	0.0507476	0.0522567	0.101515	0.551054
XLOC_000106	Gm28784	chr1:17168402-17173103	TCONS_00000215	ENSMUSG00000099899	ENSMUST00000187817	0	0	0	0	0	0	0	0	0	0
XLOC_000107	Gm5251	chr1:17394957-17395429	TCONS_00000216	ENSMUSG00000100398	ENSMUST00000188959	0	0	0.176557	0	0	0	0	0	0	0
XLOC_000108	Gm25166	chr1:17520000-17520111	TCONS_00000217	ENSMUSG00000089534	ENSMUST00000158909	0	0	0	0	0	0	0	0	0	0
XLOC_000109	Pi15	chr1:17601887-17641081	TCONS_00000218,TCONS_00000219,TCONS_00000220	ENSMUSG00000067780	ENSMUST00000088476	89643	945797	87599	800608	777696	429395	104026	10183	572254	555888
XLOC_000110	Crispld1	chr1:17676026-17805417	TCONS_00000221,TCONS_00000222,TCONS_00000223,TCONS_00000224	ENSMUSG00000025776	ENSMUST00000095075,ENSMUST00000159958	0.234221	0.190077	0.129568	0.13781	0.243636	0.307214	0.639646	0.751743	0.56463	0.665159
XLOC_000111	Gm7690	chr1:17947040-17948439	TCONS_00000225	ENSMUSG00000100554	ENSMUST00000190885	0	0	0	0	0	0	0	0	0	0
XLOC_000112	Gm17969	chr1:17993009-18059056	TCONS_00000226	ENSMUSG00000099591	ENSMUST00000185706	0	0	0	0	0	0.0114524	0	0	0	0
XLOC_000113	Gm29006	chr1:18307983-18313686	TCONS_00000227	ENSMUSG00000101738	ENSMUST00000187966	0	0	0	0	0	0	0	0	0	0
XLOC_000114	Gm5252	chr1:18708427-18709336	TCONS_00000228	ENSMUSG00000101306	ENSMUST00000189030	0	0	0	0	0	0	0	0.0348612	0	0
XLOC_000115	Gm28343	chr1:19037265-19037377	TCONS_00000229	ENSMUSG00000101644	ENSMUST00000185386	0	0	0	0	0	0	0	0	0	0
XLOC_000116	Gm28344	chr1:19062856-19063135	TCONS_00000230	ENSMUSG00000099433	ENSMUST00000185704	0	0	0	0	0	0	0	0	0	0
XLOC_000117	Tfap2d	chr1:19063299-19166346	TCONS_00000231	ENSMUSG00000042596	ENSMUST00000037294	0	0	0	0	0	0	0	0	0	0
XLOC_000118	Tfap2b	chr1:19208913-19238576	TCONS_00000232,TCONS_00000233,TCONS_00000234,TCONS_00000235	ENSMUSG00000025927	ENSMUST00000027059,ENSMUST00000064976,ENSMUST00000187754	0.0163042	0.0109794	0	0.00847878	0.00801206	0.0114648	0.0173004	0.0147641	0.00813038	0
XLOC_000119	Gm28340	chr1:19242724-19243769	TCONS_00000236	ENSMUSG00000100538	ENSMUST00000189218	0	0	0	0	0	0	0	0	0	0
XLOC_000120	Gm4849	chr1:19330938-19333184	TCONS_00000237	ENSMUSG00000100204	ENSMUST00000188428	0	0	0.0474705	0	0.0236325	0.0159577	0.0660835	0	0.0222237	0.0446836
XLOC_000121	Gm38382	chr1:19614268-19616767	TCONS_00000238	ENSMUSG00000102597	ENSMUST00000193790	0	0	0	0	0	0	0	0	0	0
XLOC_000122	4930486I03Rik	chr1:20057778-20618064	TCONS_00000239	ENSMUSG00000089914	ENSMUST00000161509	0	0	0	0	0	0	0	0	0	0
XLOC_000123	Gm28653,Mir206	chr1:20671082-20684298	TCONS_00000240,TCONS_00000242,TCONS_00000243	ENSMUSG00000065559,ENSMUSG00000099906	ENSMUST00000083625,ENSMUST00000185494	0.216055	0.0353628	0.210888	0.031155	0.283812	0.259152	0.598448	0.451974	0.283743	0.0354993
XLOC_000124	NA	chr1:20671082-20684298	TCONS_00000241	NA	NA	153049	0	0	0	0	244376	0.736404	208715	545324	121333
XLOC_000125	Il17a	chr1:20730904-20734496	TCONS_00000244	ENSMUSG00000025929	ENSMUST00000027061	0	0	0	0	0	0	0	0	0	0
XLOC_000126	Gm20587	chr1:20821330-20822516	TCONS_00000245	ENSMUSG00000099714	ENSMUST00000186367	0	0	0	0	0	0	0	0	0	0
XLOC_000127	Gm28065	chr1:20836660-20839689	TCONS_00000246	ENSMUSG00000102121	ENSMUST00000185290	0	0	0	0	0	0	0	0	0	0
XLOC_000128	Paqr8	chr1:20890605-20939650	TCONS_00000247,TCONS_00000248,TCONS_00000249,TCONS_00000250,TCONS_00000251	ENSMUSG00000025931	ENSMUST00000068880,ENSMUST00000167119,ENSMUST00000187651,ENSMUST00000189400	277791	405561	374171	370025	371245	189299	179817	218334	242941	139955
XLOC_000129	Gm28064	chr1:20945710-20946914	TCONS_00000252	ENSMUSG00000100929	ENSMUST00000185639	0	0	0	0	0	0	0	0.0526951	0	0
XLOC_000130	Efhc1	chr1:20951619-20990841	TCONS_00000253,TCONS_00000254	ENSMUSG00000041809	ENSMUST00000038447	0.632685	0.701747	127464	0.999571	0.765948	0.265533	0.771615	0.759928	0.599368	0.267912
XLOC_000131	Gm28287	chr1:21080113-21081748	TCONS_00000255	ENSMUSG00000099971	ENSMUST00000186612	0	0	0	0	0	0	0	0	0	0
XLOC_000132	Gm2693	chr1:21178987-21187427	TCONS_00000256	ENSMUSG00000100819	ENSMUST00000189119	0	0	0	0	0	0	0	0	0	0
XLOC_000133	Tmem14a	chr1:21218574-21230167	TCONS_00000257,TCONS_00000258	ENSMUSG00000025933	ENSMUST00000027064,ENSMUST00000027065	155267	15954	143466	197616	138999	0.634684	0.863654	0.903763	0.37104	0.523473
XLOC_000134	Gm38224	chr1:21234721-21236821	TCONS_00000259	ENSMUSG00000102633	ENSMUST00000191648	188124	287988	178828	141889	140543	14542	175099	161175	173727	272637
XLOC_000135	Gsta3	chr1:21240588-21271593	TCONS_00000260,TCONS_00000261,TCONS_00000262	ENSMUSG00000025934	ENSMUST00000027067,ENSMUST00000121676	0	0.214334	0	0	0	0.297499	0.122308	0.0334256	0.133542	0.137894
XLOC_000136	Gm7094	chr1:21272402-21272906	TCONS_00000263	ENSMUSG00000096375	ENSMUST00000178379	0	0	0	0	0	0	0	0	0	0
XLOC_000137	Khdc1a	chr1:21349640-21352200	TCONS_00000264	ENSMUSG00000067750	ENSMUST00000088407	0.0414394	0.0609308	0	0.021842	0.0227786	0.0617261	0.0493837	0.140058	0.0451804	0.0662873
XLOC_000138	Gm16329	chr1:21354004-21355116	TCONS_00000265	ENSMUSG00000086194	ENSMUST00000148174	0	0	0	0	0	0	0	0	0	0
XLOC_000139	Gm16327	chr1:21364802-21365030	TCONS_00000266	ENSMUSG00000094436	ENSMUST00000137146	0	0	0	0	0	0	0	0	0	0
XLOC_000140	Khdc1c	chr1:21368330-21370845	TCONS_00000267	ENSMUSG00000041722	ENSMUST00000070223	0	0.0304833	0	0	0	0.0304833	0.0248383	0.0559142	0	0
XLOC_000141	Gm2709	chr1:21372669-21373764	TCONS_00000268	ENSMUSG00000085507	ENSMUST00000142979	0	0	0	0	0	0	0	0	0	0
XLOC_000142	Gm16533	chr1:21379554-21379782	TCONS_00000269	ENSMUSG00000094926	ENSMUST00000140035	0	0	0	0	0	0	0	0	0	0
XLOC_000143	Khdc1b	chr1:21383555-21386373	TCONS_00000270	ENSMUSG00000085079	ENSMUST00000147615	0	0	0	0	0.0182914	0	0.0190928	0.0463476	0	0
XLOC_000144	Gm16328	chr1:21390905-21391101	TCONS_00000271	ENSMUSG00000085679	ENSMUST00000126985	0	0	0	0	0	116236	0	0.845502	0	0
XLOC_000145	Gm26580	chr1:21398402-21962530	TCONS_00000272	ENSMUSG00000097109	ENSMUST00000181002	0.0710656	0.0817363	0.0483581	0	0.0228213	0.0666129	0.0655709	0.0837086	0	0.149941
XLOC_000146	Gm28239	chr1:22237848-22238295	TCONS_00000273	ENSMUSG00000100418	ENSMUST00000190225	0	0	0	0	0	0	0	0	0	0
XLOC_000147	Gm26866	chr1:22286250-22805724	TCONS_00000274	ENSMUSG00000097642	ENSMUST00000180414	0	0	0	0	0	0	0	0	0	0
XLOC_000148	Gm24176	chr1:23245210-23245331	TCONS_00000275	ENSMUSG00000089553	ENSMUST00000158928	0	0	0	0	0	0	0	0	0	0
XLOC_000149	Mir30a	chr1:23272268-23272339	TCONS_00000276	ENSMUSG00000065405	ENSMUST00000083471	0	0	0	0	0	0	0	0	0	0
XLOC_000150	Gm27028	chr1:23291536-23291935	TCONS_00000277	ENSMUSG00000097970	ENSMUST00000182303	0	0	0.210643	0.216706	0.219263	0.569729	0.462847	0.73209	0.439427	0.207421
XLOC_000151	Gm29107	chr1:23293728-23294075	TCONS_00000278	ENSMUSG00000100775	ENSMUST00000190910	0	0	0	0	0	0	0	0	0	0
XLOC_000152	Gm7784	chr1:23479538-23480527	TCONS_00000279	ENSMUSG00000097920	ENSMUST00000180769	0.122053	0.12853	0.0556551	0.106387	0.114168	0.0413522	0.0520208	0.0299562	0	0.16472
XLOC_000153	Gm28822	chr1:23574586-23596664	TCONS_00000280	ENSMUSG00000099503	ENSMUST00000191140	0	0	0	0	0	0	0	0	0	0
XLOC_000154	B3gat2	chr1:23761752-23922317	TCONS_00000281,TCONS_00000282,TCONS_00000283,TCONS_00000284	ENSMUSG00000026156	ENSMUST00000063663,ENSMUST00000140583,ENSMUST00000144602	0.600032	0.580677	0.480564	0.365761	0.526494	0.206691	0.477282	0.316298	0.267148	0.29661
XLOC_000155	Gm26524	chr1:23995938-24005894	TCONS_00000285	ENSMUSG00000102495	ENSMUST00000192339	0.391042	0	0	0	0	0	0.192797	0	0.279737	0
XLOC_000156	Gm37580	chr1:24100624-24103424	TCONS_00000286	ENSMUSG00000102398	ENSMUST00000192408	0.102395	0	0.0355837	0	0.0163124	0.0116907	0.0192253	0.0212003	0.0175073	0
XLOC_000157	Gm26607	chr1:24125274-24126141	TCONS_00000287	ENSMUSG00000097670	ENSMUST00000180661	0	0	0	0	0	0	0	0	0	0
XLOC_000158	Col9a1	chr1:24177609-24252684	TCONS_00000288,TCONS_00000289	ENSMUSG00000026147	ENSMUST00000054588,ENSMUST00000088349	0	0	0	0.0147493	0	0.0317596	0.0317861	0.0344253	0	0.125111
XLOC_000159	Lmbrd1	chr1:24678584-24766346	TCONS_00000290,TCONS_00000291,TCONS_00000292,TCONS_00000293	ENSMUSG00000073725	ENSMUST00000095062,ENSMUST00000186096,ENSMUST00000191471	118473	137164	121666	10188	104189	8929	117522	101229	937198	929706
XLOC_000160	Gm9443	chr1:25011940-25012756	TCONS_00000294	ENSMUSG00000100450	ENSMUST00000188406	0	0	0	0	0	0	0	0	0	0
XLOC_000161	Gm15702	chr1:25067475-25829707	TCONS_00000295,TCONS_00000296	ENSMUSG00000080849	ENSMUST00000119680	0	0	0	0	0	0	0	0	0	0
XLOC_000162	Gm25294	chr1:25067475-25829707	TCONS_00000297,TCONS_00000298	ENSMUSG00000084740	ENSMUST00000122791	0	0	0	0	0	0	0	0	0	0
XLOC_000163	Gm9884	chr1:25830656-25831878	TCONS_00000299	ENSMUSG00000104516	ENSMUST00000194343	0	0	0	0	0	0	0	0	0	0
XLOC_000164	Gm19123	chr1:26466235-26466886	TCONS_00000300	ENSMUSG00000099458	ENSMUST00000190716	0	0	0	0	0	0	0.144141	0	0	0.0779135
XLOC_000165	Gm24064	chr1:26566832-26566938	TCONS_00000301	ENSMUSG00000088111	ENSMUST00000157486	0	0	0	0	0	0	0	0	0	0
XLOC_000166	Gm5524	chr1:27884045-27902396	TCONS_00000302	ENSMUSG00000101514	ENSMUST00000185409	0	0	0	0	0	0	0	0	0	0
XLOC_000167	Gm19028	chr1:27989909-27991782	TCONS_00000303	ENSMUSG00000101372	ENSMUST00000189614	0.024159	0	0	0.0217239	0.0249788	0.0155131	0.0255732	0	0	0
XLOC_000168	Gm38089	chr1:28569917-28571431	TCONS_00000304	ENSMUSG00000103241	ENSMUST00000193585	0.0353654	0.115444	0.162834	0.0707069	0.273472	0.0495695	0.141694	0.164946	0	0
XLOC_000169	Gm6462	chr1:28938035-28938339	TCONS_00000305	ENSMUSG00000058590	ENSMUST00000081488	0	0	0	0	0	0	0	0	0	0
XLOC_000170	Gm18033	chr1:29219699-29220249	TCONS_00000306	ENSMUSG00000101235	ENSMUST00000186678	0	0	0	0	0	0	0	0	0	0
XLOC_000171	Gm22679	chr1:29301479-29301579	TCONS_00000307	ENSMUSG00000080625	ENSMUST00000116975	0	0	0	0	0	0	0	0	0	0
XLOC_000172	Mir6342	chr1:29421487-29421612	TCONS_00000308	ENSMUSG00000099257	ENSMUST00000183870	0	0	0	0	0	0	0	0	0	0
XLOC_000173	Gm7858	chr1:29930093-29930715	TCONS_00000309	ENSMUSG00000101726	ENSMUST00000190177	0	0	0	0	0	0	0.0785889	0	0.0786491	0
XLOC_000174	Gm23771	chr1:29985933-29986043	TCONS_00000310	ENSMUSG00000096829	ENSMUST00000178702	0	0	0	0	0	0	0	0	0	0
XLOC_000175	Gm6473	chr1:30769686-30771815	TCONS_00000311	ENSMUSG00000100261	ENSMUST00000188572	0	0	0.192633	0.21567	0	0.217493	0.251686	0.330572	0.231047	0.293953
XLOC_000176	Gm28644	chr1:31019187-31096454	TCONS_00000312	ENSMUSG00000100237	ENSMUST00000191364	0	0	0	0	0	0	0	0	0	0
XLOC_000177	Gm29128	chr1:31136025-31222684	TCONS_00000313	ENSMUSG00000100910	ENSMUST00000186448	0	0.0256635	0.0176901	0	0	0	0	0	0.0176483	0.0165576
XLOC_000178	Gm7893	chr1:31136025-31222684	TCONS_00000314	ENSMUSG00000099796	ENSMUST00000189666	0	127373	0	143806	0	0	0	0	0	0
XLOC_000179	Lgsn	chr1:31136025-31222684	TCONS_00000315,TCONS_00000316	ENSMUSG00000050217	ENSMUST00000062560	109518	23646	105639	0.949197	0.990663	0.066449	0.0594621	0.0661231	0.176309	0.234662
XLOC_000180	Pih1d3	chr1:31222837-31224288	TCONS_00000317	ENSMUSG00000026063	ENSMUST00000027230	0.0398608	0	0	0	0.112514	0	0	0.0248776	0	0
XLOC_000181	Gm4850	chr1:31267325-31267884	TCONS_00000318	ENSMUSG00000100205	ENSMUST00000185684	0.166148	0	0	0.275784	0.147547	0	0	0	0	0
XLOC_000182	Gm28645	chr1:31274891-31275455	TCONS_00000319	ENSMUSG00000100592	ENSMUST00000185859	0	0	0	0	0	0	0	0	0	0
XLOC_000183	Gm6489	chr1:31286944-31287640	TCONS_00000320	ENSMUSG00000094215	ENSMUST00000178167	0	0	0	0	0	0	0	0	0	0
XLOC_000184	Gm10307	chr1:31559539-31561400	TCONS_00000321	ENSMUSG00000101093	ENSMUST00000189839	0	0	0	0	0	0	0	0	0	0
XLOC_000185	Gm19680	chr1:31615148-31616661	TCONS_00000322	ENSMUSG00000070960	ENSMUST00000095050	0	0	0	0	0	0	0	0	0	0
XLOC_000186	Gm7910	chr1:31736056-31736891	TCONS_00000323	ENSMUSG00000082159	ENSMUST00000117896	0.0704878	0	0	0	0	0	0	0	0	0
XLOC_000187	Khdrbs2	chr1:32172713-32659634	TCONS_00000324,TCONS_00000325,TCONS_00000326,TCONS_00000327,TCONS_00000328,TCONS_00000329	ENSMUSG00000026058	ENSMUST00000027226,ENSMUST00000185666,ENSMUST00000188257,ENSMUST00000189878	501744	353633	490818	491235	372002	0.453462	0.510196	0.568706	0.499045	0.543676
XLOC_000188	Gm37999	chr1:32172713-32659634	TCONS_00000330	ENSMUSG00000103482	ENSMUST00000195178	0.10147	0.21458	0.27385	0.19232	0.172493	0	0	0.0408151	0	0
XLOC_000189	Gm37110	chr1:32172713-32659634	TCONS_00000331	ENSMUSG00000104498	ENSMUST00000192993	0	0	0	0	0	0	0	0	0	0
XLOC_000190	Gm37911	chr1:32172713-32659634	TCONS_00000332	ENSMUSG00000104313	ENSMUST00000193099	0	0	0.0769294	0.0980446	0	0	0	0	0	0
XLOC_000191	Gm37792	chr1:32172713-32659634	TCONS_00000333	ENSMUSG00000102321	ENSMUST00000195761	0.0538667	0.0958691	0	0	0.046805	0	0	0	0.015816	0
XLOC_000192	NA	chr1:32704804-32705125	TCONS_00000334	NA	NA	102802	147846	184346	0.92542	266711	0	0	0	0	0
XLOC_000193	Gm37426	chr1:32710178-32712648	TCONS_00000335	ENSMUSG00000104433	ENSMUST00000195241	0.0370141	0.116887	0.0191924	0.09523	0.07645	0.0375334	0.023037	0.0362569	0.0200738	0.038217
XLOC_000194	Gm23024	chr1:32726638-32726930	TCONS_00000336	ENSMUSG00000089395	ENSMUST00000158770	0	0	0	0	0	0	0	0	0	0
XLOC_000195	Gm37724	chr1:33065129-33066350	TCONS_00000337	ENSMUSG00000102917	ENSMUST00000195240	0.828949	158825	108141	125408	0.891751	123288	188543	160553	116509	113789
XLOC_000196	Gm7114	chr1:33100906-33102695	TCONS_00000338	ENSMUSG00000100481	ENSMUST00000190159	0.0249434	0	0.0265689	0	0	0	0	0.0299786	0	0
XLOC_000197	Gm24901	chr1:33191992-33192102	TCONS_00000339	ENSMUSG00000088750	ENSMUST00000158125	0	0	0	0	0	0	0	0	0	0
XLOC_000198	Gm2987	chr1:33235938-33237631	TCONS_00000340	ENSMUSG00000101754	ENSMUST00000187673	0	0	0	0	0	0	0	0	0	0
XLOC_000199	Gm25792	chr1:33293675-33293775	TCONS_00000341	ENSMUSG00000065223	ENSMUST00000083289	0	0	0	0	0	0	0	0	0	0
XLOC_000200	Gm7933	chr1:33371330-33373585	TCONS_00000342	ENSMUSG00000101612	ENSMUST00000191215	0	0	0	0	0	0.0138927	0.0192443	0.0255829	0.0186497	0.0202709
XLOC_000201	Gm23453	chr1:33422732-33422838	TCONS_00000343	ENSMUSG00000065260	ENSMUST00000083326	0	0	0	0	0	0	0	0	0	0
XLOC_000202	Gm29228	chr1:33453809-33670712	TCONS_00000344,TCONS_00000345	ENSMUSG00000101682	ENSMUST00000185489	0.937268	0.417835	0.402783	0.393815	0.210673	0.431488	0.33844	0.103337	0.509838	0
XLOC_000203	Gm17813	chr1:33453809-33670712	TCONS_00000346,TCONS_00000347	ENSMUSG00000102093	ENSMUST00000185377	0	0	0	0.407442	0	0	0	0	0	0
XLOC_000204	1700001G17Rik	chr1:33453809-33670712	TCONS_00000348,TCONS_00000349	ENSMUSG00000103746	ENSMUST00000191779	153097	140251	120225	151508	0.796704	0.503476	0.628062	0.489894	0.306699	0.356432
XLOC_000205	Rab23	chr1:33719894-33742593	TCONS_00000350,TCONS_00000351,TCONS_00000352,TCONS_00000353,TCONS_00000354,TCONS_00000355	ENSMUSG00000004768	ENSMUST00000088287,ENSMUST00000115174	130202	183338	137576	151024	134352	113066	146543	131657	13547	115644
XLOC_000206	Gm37905	chr1:33745483-33757795	TCONS_00000356	ENSMUSG00000103072	ENSMUST00000195310	172634	110773	140943	127168	144554	177443	945049	124108	174984	108351
XLOC_000207	Dst	chr1:33908224-34308661	TCONS_00000357,TCONS_00000358,TCONS_00000359,TCONS_00000360,TCONS_00000361,TCONS_00000362,TCONS_00000363,TCONS_00000364,TCONS_00000365,TCONS_00000366,TCONS_00000367,TCONS_00000369,TCONS_00000370,TCONS_00000371,TCONS_00000372,TCONS_00000373,TCONS_00000374,TCONS_00000375,TCONS_00000376,TCONS_00000377,TCONS_00000378,TCONS_00000379,TCONS_00000380,TCONS_00000381,TCONS_00000382,TCONS_00000383,TCONS_000…	ENSMUSG00000026131	ENSMUST00000097785,ENSMUST00000097786,ENSMUST00000115104,ENSMUST00000182314,ENSMUST00000182697,ENSMUST00000183034,ENSMUST00000183302,ENSMUST00000185269	380317	292358	361477	361875	417966	342729	34903	357924	346537	346904
XLOC_000208	Gm37354	chr1:33908224-34308661	TCONS_00000368	ENSMUSG00000103596	ENSMUST00000193333	0.0182733	0.0507551	0.0414592	0.0179457	0	0.0126159	0.0206871	0.0253825	0.0373654	0
XLOC_000209	Gm38157	chr1:33908224-34308661	TCONS_00000391	ENSMUSG00000103364	ENSMUST00000194178	0.190103	0.19468	0.114691	0.0576401	0.0541958	0.135779	0.0539181	0.0492704	0.140988	0.0516592
XLOC_000210	Mir6896	chr1:33908224-34308661	TCONS_00000392	ENSMUSG00000105982	ENSMUST00000198033	0	0	0	0	0	0	0	0	0	0
XLOC_000211	Gm37385	chr1:34350774-34351161	TCONS_00000402	ENSMUSG00000102839	ENSMUST00000195223	0	0	0	0	0	0	0	0	0	0
XLOC_000212	Gm5266	chr1:34367370-34369003	TCONS_00000403	ENSMUSG00000101206	ENSMUST00000187302	0.0444041	0.0380545	0.0807482	0.0420999	0.0432284	0.029367	0.0313065	0.0609042	0	0.0793304
XLOC_000213	Imp4	chr1:34436669-34449356	TCONS_00000404	ENSMUSG00000026127	ENSMUST00000027303	106115	132114	111221	111839	119044	987697	102947	913117	109125	102783
XLOC_000214	Ptpn18	chr1:34454469-34475733	TCONS_00000405,TCONS_00000406,TCONS_00000407,TCONS_00000408,TCONS_00000409	ENSMUSG00000026126	ENSMUST00000027302,ENSMUST00000188972	635185	835772	26921	448387	824188	58141	600284	576984	609714	108297
XLOC_000215	4930568A12Rik	chr1:34477166-34486088	TCONS_00000410	ENSMUSG00000101223	ENSMUST00000188292	0.684689	0.776457	0	0.345561	0.649617	143067	0.29372	0.339562	0.304573	175424
XLOC_000216	NA	chr1:34487864-34488657	TCONS_00000411	NA	NA	0.197261	0.608655	0.216614	0.14601	0.223814	0.565505	0.912442	0.838754	0.556322	100667
XLOC_000217	Prss39	chr1:34498409-34503063	TCONS_00000412	ENSMUSG00000026125	ENSMUST00000027299	0	0	0	0	0	0	0.0379547	0.0419666	0	0
XLOC_000218	Cfc1	chr1:34535647-34544313	TCONS_00000413	ENSMUSG00000026124	ENSMUST00000027298	0	0	0	0	0	0	0	0	0	0
XLOC_000219	Amer3	chr1:34579201-34590944	TCONS_00000414	ENSMUSG00000045174	ENSMUST00000052670	0	0	0	0	0	0	0	0	0	0
XLOC_000220	Arhgef4	chr1:34678187-34843065	TCONS_00000415,TCONS_00000418,TCONS_00000419	ENSMUSG00000037509	ENSMUST00000047664,ENSMUST00000159747,ENSMUST00000211073	0.598591	0.504418	0.452347	0.427221	0.483862	364079	0.790505	0.718752	0.599735	382137
XLOC_000221	Gm37224	chr1:34678187-34843065	TCONS_00000416	ENSMUSG00000102537	ENSMUST00000192878	0	0	0	0	0	0	0	0	0	0
XLOC_000222	Gm37845	chr1:34678187-34843065	TCONS_00000417	ENSMUSG00000102612	ENSMUST00000194977	0	0	0	0	0	0	0	0	0	0
XLOC_000223	Gm37127	chr1:34678187-34843065	TCONS_00000420	ENSMUSG00000104358	ENSMUST00000192924	0.3637	0.397025	0.436194	0.41862	0.412425	0.348088	0.415538	0.261107	0.442186	0.352485
XLOC_000224	Plekhb2	chr1:34849975-34879581	TCONS_00000421,TCONS_00000422,TCONS_00000423,TCONS_00000424	ENSMUSG00000026123	ENSMUST00000027297,ENSMUST00000156687	349623	438601	388093	386906	366601	26269	352739	313469	303283	280027
XLOC_000225	Gm19430	chr1:34928508-34930645	TCONS_00000425	ENSMUSG00000103716	ENSMUST00000193847	0.0283754	0	0	0.0281206	0.0244331	0	0	0.0106913	0	0
XLOC_000226	Gm8009	chr1:34970064-34970500	TCONS_00000426	ENSMUSG00000103760	ENSMUST00000191672	0	0.183676	0	0	0	0.119969	0	0	0	0
XLOC_000227	Gm38027	chr1:34985655-34985890	TCONS_00000427	ENSMUSG00000103997	ENSMUST00000192315	0	0	0	0	0	0	0	0	0	0
XLOC_000228	Gm25634	chr1:35761601-35761706	TCONS_00000428	ENSMUSG00000064601	ENSMUST00000082667	0	0	0	0	0	0	0	0	0	0
XLOC_000229	Gm28415	chr1:35806973-35810462	TCONS_00000429	ENSMUSG00000101714	ENSMUST00000187528	0	0	0	0	0	0	0	0	0	0
XLOC_000230	1110002O04Rik	chr1:35879844-35881119	TCONS_00000430	ENSMUSG00000102531	ENSMUST00000194261	0	0.15792	0	0	0	0	0	0	0	0.262214
XLOC_000231	Gm8022	chr1:35958918-35959822	TCONS_00000431	ENSMUSG00000103096	ENSMUST00000191763	0	0	0	0	0.127993	0	0	0	0.0610428	0
XLOC_000232	4930535G08Rik	chr1:36011071-36011894	TCONS_00000432	ENSMUSG00000104201	ENSMUST00000192017	0	0	0	0	0	0	0	0	0	0
XLOC_000233	Hs6st1	chr1:36068399-36106446	TCONS_00000433	ENSMUSG00000045216	ENSMUST00000088174	340453	287023	38127	402133	364268	140581	151872	142316	131699	101778
XLOC_000234	Gm33280	chr1:36132041-36138746	TCONS_00000434	ENSMUSG00000102202	ENSMUST00000193983	0.218278	0.211048	0.209122	0.270829	0.185792	0.154895	0.137744	0.136084	0.21027	0.129186
XLOC_000235	Arid5a	chr1:36307753-36324029	TCONS_00000435,TCONS_00000436,TCONS_00000437,TCONS_00000438,TCONS_00000439,TCONS_00000440,TCONS_00000441,TCONS_00000442,TCONS_00000443	ENSMUSG00000037447	ENSMUST00000097778,ENSMUST00000115029,ENSMUST00000115031,ENSMUST00000115032,ENSMUST00000137906	262025	154571	239194	25208	205253	14867	104596	106745	122294	133412
XLOC_000236	NA	chr1:36327390-36328309	TCONS_00000444	NA	NA	0.951662	0.224335	0.332624	0.376447	0	0.404555	0.551158	0.0944448	0.179684	0.145337
XLOC_000237	4930403P22Rik	chr1:36332707-36333420	TCONS_00000445	ENSMUSG00000102762	ENSMUST00000192234	0	0.30863	0.286873	0.170372	0.190667	0.188662	0.323329	0.208958	0.156305	0.179644
XLOC_000238	Fer1l5	chr1:36372290-36445271	TCONS_00000446	ENSMUSG00000037432	ENSMUST00000179162	0.222357	0.316004	0.278013	0.370136	0.248363	0.329093	0.205861	0.369786	0.31132	0.330925
XLOC_000239	AC084391.1,Cnnm4	chr1:36471619-36508764	TCONS_00000447,TCONS_00000448,TCONS_00000449,TCONS_00000451	ENSMUSG00000037408,ENSMUSG00000106081	ENSMUST00000153128,ENSMUST00000200651	257865	617499	357099	259154	190239	185274	201133	15732	410484	107494
XLOC_000240	Gm37909	chr1:36471619-36508764	TCONS_00000450	ENSMUSG00000104316	ENSMUST00000193157	0.0188718	0.0253023	0.0856191	0.0224299	0.041232	0.0147504	0	0.0118312	0.0431132	0
XLOC_000241	Cnnm3	chr1:36511866-36528316	TCONS_00000452,TCONS_00000453,TCONS_00000454,TCONS_00000455	ENSMUSG00000001138	ENSMUST00000001166,ENSMUST00000097776	567372	578769	601812	648941	597824	391421	384172	390375	434655	354832
XLOC_000242	D430040D24Rik	chr1:36558358-36683183	TCONS_00000456	ENSMUSG00000087589	ENSMUST00000149224	0.0591161	0.125021	0.0614961	0.124613	0.0595749	0.0412055	0	0.0328583	0	0
XLOC_000243	Gm6428	chr1:36558358-36683183	TCONS_00000457	ENSMUSG00000089906	ENSMUST00000161062	0	0	0.374777	0.754511	150674	0	0.342741	0.199409	0.680504	0
XLOC_000244	Gm24133	chr1:36558358-36683183	TCONS_00000458	ENSMUSG00000077939	ENSMUST00000104746	0	0	0	0	0	0	0	0	0	0
XLOC_000245	Cox5b	chr1:36691483-36693681	TCONS_00000459,TCONS_00000460	ENSMUSG00000061518	ENSMUST00000193210	953043	106921	99953	939676	997157	105634	894166	100855	101.1	111467
XLOC_000246	4933424G06Rik	chr1:36714537-36757953	TCONS_00000461	ENSMUSG00000102416	ENSMUST00000208994	0.178583	0	0.101934	0	0.101222	0.0705743	0	0.112241	0.0471678	0.0462049
XLOC_000247	Zap70	chr1:36761797-36782871	TCONS_00000462,TCONS_00000463	ENSMUSG00000026117	ENSMUST00000027291	0.660352	147791	0.361666	0.438018	0.451814	0.96103	0.974022	150981	125628	208618
XLOC_000248	n-R5s210	chr1:37005438-37005557	TCONS_00000464	ENSMUSG00000095944	ENSMUST00000177688	0	0	0	0	0	0	0	0	0	0
XLOC_000249	Vwa3b	chr1:37026595-37076996	TCONS_00000465,TCONS_00000466,TCONS_00000467	ENSMUSG00000050122	ENSMUST00000067178,ENSMUST00000117172,ENSMUST00000162449	0	0	0.029046	0	0.0373304	0	0	0.0385742	0.0352527	0.0680426
XLOC_000250	Vwa3b	chr1:37153848-37187605	TCONS_00000468	ENSMUSG00000050122	ENSMUST00000169057	0	0	0	0	0	0	0	0	0	0.0602647
XLOC_000251	Cnga3	chr1:37218378-37263384	TCONS_00000469,TCONS_00000470,TCONS_00000471,TCONS_00000472,TCONS_00000473	ENSMUSG00000026114	ENSMUST00000027288,ENSMUST00000194195,ENSMUST00000195272	0.0458842	0.0569146	0.0685262	0.023909	0.0266987	0.0321182	0	0.0219044	0.0208042	0.011134
XLOC_000252	Inpp4a	chr1:37299890-37410736	TCONS_00000474,TCONS_00000475,TCONS_00000476,TCONS_00000477,TCONS_00000478,TCONS_00000479,TCONS_00000480,TCONS_00000481,TCONS_00000482,TCONS_00000483,TCONS_00000484,TCONS_00000485,TCONS_00000486,TCONS_00000487,TCONS_00000488,TCONS_00000489,TCONS_00000490,TCONS_00000491,TCONS_00000492,TCONS_00000493,TCONS_00000494,TCONS_00000495,TCONS_00000496,TCONS_00000497,TCONS_00000498,TCONS_00000499,TCONS_000…	ENSMUSG00000026113	ENSMUST00000027287,ENSMUST00000058307,ENSMUST00000114933,ENSMUST00000132401,ENSMUST00000132615,ENSMUST00000136846,ENSMUST00000137266,ENSMUST00000140264,ENSMUST00000168546,ENSMUST00000193774	308676	376757	290083	356006	355311	364397	426223	404425	383974	338609
XLOC_000253	Unc50	chr1:37430138-37439124	TCONS_00000511,TCONS_00000512,TCONS_00000513	ENSMUSG00000026111	ENSMUST00000027285,ENSMUST00000114925,ENSMUST00000118059	360902	376305	320592	365335	311191	217318	27573	230156	230132	210478
XLOC_000254	4930556I23Rik	chr1:37611676-37720085	TCONS_00000514	ENSMUSG00000089767	ENSMUST00000160659	0.13276	0	0	0	0	0	0	0	0	0
XLOC_000255	4930470B04Rik	chr1:37611676-37720085	TCONS_00000515	ENSMUSG00000104365	ENSMUST00000192005	0	0	0	0	0	0	0	0	0	0
XLOC_000256	Gm26805	chr1:37754775-37871388	TCONS_00000516	ENSMUSG00000097268	ENSMUST00000181885	0.0139908	0.0189229	0.0151873	0.0147785	0	0.00973507	0.0148964	0.0610983	0.0291233	0.0724299
XLOC_000257	Lipt1	chr1:37872205-37890411	TCONS_00000517	ENSMUSG00000037216	ENSMUST00000041621	218608	345989	258361	277932	381706	351872	317086	276458	359451	297252
XLOC_000258	Mrpl30	chr1:37890476-37898535	TCONS_00000518,TCONS_00000519,TCONS_00000520	ENSMUSG00000026087	ENSMUST00000027256,ENSMUST00000193673,ENSMUST00000195373	98519	776066	893685	745883	828893	909886	776804	735415	700523	894982
XLOC_000259	Gm15457	chr1:37933595-37957759	TCONS_00000521	ENSMUSG00000087374	ENSMUST00000129513	0.030794	0.0153065	0.0119153	0.023794	0	0.00823822	0	0.0274664	0.0116878	0.0111681
XLOC_000260	Gm23409	chr1:37973966-37974203	TCONS_00000522	ENSMUSG00000089141	ENSMUST00000158516	0	0	0	0	0	0	0	0	0	0
XLOC_000261	Eif5b	chr1:37998009-38131227	TCONS_00000523,TCONS_00000524	ENSMUSG00000026083	ENSMUST00000027252	356739	281586	307057	275263	347265	294657	256725	307619	283884	319298
XLOC_000262	Gm5099	chr1:38132082-38159892	TCONS_00000525	ENSMUSG00000102716	ENSMUST00000194892	0	0	0	0	0	0	0	0	0	0
XLOC_000263	Gm16150	chr1:38177305-38664955	TCONS_00000526	ENSMUSG00000085391	ENSMUST00000127620	0	0	0	0	0	0	0	0	0	0
XLOC_000264	Gm16151	chr1:38177305-38664955	TCONS_00000527	ENSMUSG00000085280	ENSMUST00000129696	0	0	0	0	0	0	0	0	0	0
XLOC_000265	Gm16152	chr1:38177305-38664955	TCONS_00000528,TCONS_00000529	ENSMUSG00000087131	ENSMUST00000131663,ENSMUST00000143261	0	0.0483139	0.0425061	0	0	0.052948	0	0	0	0
XLOC_000266	Gm34727	chr1:38177305-38664955	TCONS_00000530	ENSMUSG00000102984	ENSMUST00000195175	0	0	0	0	0	0	0	0	0	0
XLOC_000267	Gm38135	chr1:38722619-38723121	TCONS_00000531	ENSMUSG00000102541	ENSMUST00000195068	0	0	0	0	0	0	0	0	0	0
XLOC_000268	2610300A13Rik	chr1:38767183-38767686	TCONS_00000532	ENSMUSG00000103531	ENSMUST00000192930	0	0	0	0	0	0	0	0	0	0
XLOC_000269	Gm37707	chr1:38863866-38898161	TCONS_00000533	ENSMUSG00000103647	ENSMUST00000195309	0	0	0	0	0	0	0	0	0	0
XLOC_000270	Gm6621	chr1:38907944-38908716	TCONS_00000534	ENSMUSG00000102447	ENSMUST00000193251	0.0963971	0.152479	0.33839	0.333278	0	0.25349	0.123744	0.132623	0.143973	0
XLOC_000271	Nms	chr1:38939148-38950276	TCONS_00000535	ENSMUSG00000067604	ENSMUST00000088029	0.324465	0.243206	0.438517	0.426204	0.377496	0	0	0.0344442	0	0
XLOC_000272	Pdcl3	chr1:38985607-38997238	TCONS_00000536,TCONS_00000537,TCONS_00000539	ENSMUSG00000026078	ENSMUST00000027247	46503	52.56	478784	501378	454329	372169	379963	436057	366649	368732
XLOC_000273	Gm37309	chr1:38985607-38997238	TCONS_00000538	ENSMUSG00000103046	ENSMUST00000194994	0.723818	0.850973	126412	0.818533	105852	0.895887	132063	1052	140945	0.669397
XLOC_000274	Npas2	chr1:39194211-39363236	TCONS_00000540	ENSMUSG00000026077	ENSMUST00000056815	0.290637	0.504892	0.491144	0.275111	0.373046	0.301053	0.274173	0.269185	0.355749	0.286434
XLOC_000275	Gm3617	chr1:39194211-39363236	TCONS_00000541	ENSMUSG00000092563	ENSMUST00000173076	0	0	0	0.115984	0.115719	0.0853685	0	0.0707109	0	0
XLOC_000276	Rpl31	chr1:39367841-39478755	TCONS_00000542,TCONS_00000543,TCONS_00000544,TCONS_00000545,TCONS_00000546,TCONS_00000547	ENSMUSG00000073702	ENSMUST00000086535,ENSMUST00000178079,ENSMUST00000179954,ENSMUST00000194746,ENSMUST00000195123	1445.07	759398	1077.7	1072.39	1000.9	975906	644219	862582	778299	797368
XLOC_000277	Gm24826	chr1:39519532-39519748	TCONS_00000548,TCONS_00000549	ENSMUSG00000104827	ENSMUST00000197298	0	0	0	0	0	0	0	0	0	0
XLOC_000278	Cnot11	chr1:39534991-39546889	TCONS_00000550,TCONS_00000551	ENSMUSG00000003135	ENSMUST00000003219,ENSMUST00000161515	115599	138071	11526	127908	135667	1941-11-01	116997	113563	127341	119452
XLOC_000279	D930019O06Rik	chr1:39618405-39657390	TCONS_00000552	ENSMUSG00000097083	ENSMUST00000181841	0.0921773	0.132391	0.147394	0.0953993	0.0968569	0.104118	0.149907	0.129032	0.0752746	0.0919769
XLOC_000280	Map4k4	chr1:39900912-40027854	TCONS_00000553,TCONS_00000554,TCONS_00000555,TCONS_00000556,TCONS_00000557,TCONS_00000558,TCONS_00000559,TCONS_00000560,TCONS_00000561,TCONS_00000562,TCONS_00000563,TCONS_00000564,TCONS_00000565,TCONS_00000566,TCONS_00000567,TCONS_00000568,TCONS_00000569,TCONS_00000570,TCONS_00000571,TCONS_00000572,TCONS_00000573,TCONS_00000574,TCONS_00000575,TCONS_00000576,TCONS_00000577,TCONS_00000578,TCONS_000…	ENSMUSG00000026074	ENSMUST00000163854,ENSMUST00000168431,ENSMUST00000192509,ENSMUST00000193682,ENSMUST00000195259,ENSMUST00000195636,ENSMUST00000195860	799446	655798	721525	754723	767395	459318	407435	401052	474018	441969
XLOC_000281	Il1r2	chr1:40076227-40125231	TCONS_00000607,TCONS_00000608	ENSMUSG00000026073	ENSMUST00000027243	822433	129295	709141	707288	808031	364796	424789	510517	407647	533033
XLOC_000282	Gm37347	chr1:40076227-40125231	TCONS_00000609	ENSMUSG00000102975	ENSMUST00000193969	0.132759	0.164859	0.0298329	0.030281	0.0720567	0.061141	0.0163894	0.0349747	0.0303271	0.0564539
XLOC_000283	NA	chr1:40222313-40224216	TCONS_00000610,TCONS_00000611	NA	NA	0	0	0.186595	0	0	0	0.091355	0	0	0
XLOC_000284	NA	chr1:40224532-40224968	TCONS_00000612	NA	NA	0.173821	0.180798	0	0	0	0	0	0	0	0
XLOC_000285	Il1r1	chr1:40225079-40317257	TCONS_00000613,TCONS_00000615,TCONS_00000616,TCONS_00000617,TCONS_00000618,TCONS_00000619	ENSMUSG00000026072	ENSMUST00000027241,ENSMUST00000114795	29668	288036	345193	304249	319319	900946	119453	110817	101939	819393
XLOC_000286	Gm38070	chr1:40225079-40317257	TCONS_00000614	ENSMUSG00000103560	ENSMUST00000191850	0.16258	0.179205	0.148748	0.109935	0.140939	0.073626	0.175273	0.133295	0.114735	0.0761318
XLOC_000287	Il1rl2	chr1:40324619-40367562	TCONS_00000620,TCONS_00000621,TCONS_00000622,TCONS_00000623,TCONS_00000624,TCONS_00000625,TCONS_00000626	ENSMUSG00000070942	ENSMUST00000095020,ENSMUST00000194296	494827	563253	577026	663977	602039	315178	417438	426786	357101	300755
XLOC_000288	Gm17970	chr1:40324619-40367562	TCONS_00000627	ENSMUSG00000103230	ENSMUST00000192199	0.65735	0.217257	0.405483	0.256419	0.454653	0.19272	0.970835	0.427255	0.595608	0.0726412
XLOC_000289	Il1rl1	chr1:40424057-40465415	TCONS_00000628,TCONS_00000629,TCONS_00000630,TCONS_00000631,TCONS_00000632,TCONS_00000633,TCONS_00000634	ENSMUSG00000026069	ENSMUST00000053043,ENSMUST00000097772,ENSMUST00000173514,ENSMUST00000174335	692.12	686264	772427	613.48	611953	503742	909925	939092	635625	635777
XLOC_000290	Il18r1	chr1:40465551-40500934	TCONS_00000635,TCONS_00000636,TCONS_00000637,TCONS_00000638,TCONS_00000639,TCONS_00000640,TCONS_00000641,TCONS_00000642,TCONS_00000643,TCONS_00000644,TCONS_00000645,TCONS_00000646,TCONS_00000647,TCONS_00000648,TCONS_00000649,TCONS_00000650,TCONS_00000651,TCONS_00000652,TCONS_00000653	ENSMUSG00000026070	ENSMUST00000087983,ENSMUST00000108044,ENSMUST00000167723,ENSMUST00000193391,ENSMUST00000193793,ENSMUST00000195684	0.523332	0.959042	0.403995	0.320619	0.516315	0.606139	0.973689	129665	0.973078	181829
[truncated: 52,310 more rows]
